# Supplementary material for: Optimal waist circumference cut-off points for predicting metabolic syndrome among females of reproductive age in Wakiso district, central Uganda
Source: PLOS Glob Public Health. 2025 Apr 9;5(4):e0003059. doi: 10.1371/journal.pgph.0003059 (PMC11981207; doi:10.1371/journal.pgph.0003059)
Supplement: S1 Data — (XLSX) [file pgph.0003059.s007.xlsx]

## Sheet: Sheet1
age	m4a	m4b	m5a	m5b	m6a	m6b	m9b	m11	m13	m15a	m15b	m15c	b5	b8	b11	b13	m13_waistcircum	b11_hyperTrigmmol	b13_HDLmmol	systolic	systolic2	diastolic	diastolic2	hypertension	b5_fastingGlu_mmol	mets	mets2	bmi	bmi2	bmi3	b5_fastingGlu_mmol2	b5_fastingGlu_mmol3	bmi5	mets3	age_group4
20	126	77	113	79	129	82	159	66.9	82	61	67	72	10.18	1	1.13	1	high (80+)	Normal (<1.7)	Poor (<1.3)	121	Normal	80.5	Normal	No	Abnormal(5.6+)	3	3+	26.4626	25+	<30	7.1+	(7.0+)	25.0-29.9	2+	18-
30	149	90	144	80	132	87	150.8	76.2	96.5	78	80	76	5.56	1.7	1.01	1.7	high (80+)	Normal (<1.7)	Good (1.3+)	138	Abnormal(130+)	83.5	Normal	Yes	Normal(<5.6)	2	<3	33.5083	25+	30+	Normal(<6.1)	Normal(<6.9)	30+	2+	25-
40	138	71	102	70	105	70	159.8	92.4	112.9	73	79	77	4.69	1.2	0.93	1.2	high (80+)	Normal (<1.7)	Poor (<1.3)	103.5	Normal	70	Normal	No	Normal(<5.6)	2	<3	36.1842	25+	30+	Normal(<6.1)	Normal(<6.9)	30+	2+	35-
37	109	65	108	66	105	66	157.6	69.5	89.4	81	82	76	4.76	1.1	0.76	1.1	high (80+)	Normal (<1.7)	Poor (<1.3)	106.5	Normal	66	Normal	No	Normal(<5.6)	2	<3	27.9816	25+	<30	Normal(<6.1)	Normal(<6.9)	25.0-29.9	2+	35-
27	161	126	175	126	148	126	160	64.8	82.2	80	87	96	4.6	1.3	0.57	1.3	high (80+)	Normal (<1.7)	Good (1.3+)	161.5	Abnormal(130+)	126	Abnormal(85+)	Yes	Normal(<5.6)	2	<3	25.3125	25+	<30	Normal(<6.1)	Normal(<6.9)	25.0-29.9	2+	25-
17	115	76	117	70	117	74	157.1	57.4	81.2	96	93	93	4.37	1.4	1.29	1.4	high (80+)	Normal (<1.7)	Good (1.3+)	117	Normal	72	Normal	No	Normal(<5.6)	1	<3	23.2573	<25	<30	Normal(<6.1)	Normal(<6.9)	18.5-24.9	<2	15-
45	117	66	110	66	113	68	159.6	84.1	83.3	61	60	62	4.39	1.3	1.19	1.3	high (80+)	Normal (<1.7)	Good (1.3+)	111.5	Normal	67	Normal	No	Normal(<5.6)	1	<3	33.0164	25+	30+	Normal(<6.1)	Normal(<6.9)	30+	<2	45-
31	121	85	116	76	113	79	164.2	55.3	71.4	71	66	66	4.8	1.3	0.96	1.3	Normal (<80)	Normal (<1.7)	Good (1.3+)	114.5	Normal	77.5	Normal	No	Normal(<5.6)	0	<3	20.5106	<25	<30	Normal(<6.1)	Normal(<6.9)	18.5-24.9	<2	25-
15	116	77	102	69	116	75	162	93.9	114	112	106	103	4.42	1.1	1.69	1.1	high (80+)	Normal (<1.7)	Poor (<1.3)	109	Normal	72	Normal	No	Normal(<5.6)	2	<3	35.7796	25+	30+	Normal(<6.1)	Normal(<6.9)	30+	2+	15-
40	123	85	135	87	128	90	153.2	90	107.5	98	98	89	4.07	0.9	2.14	0.9	high (80+)	Hyper (1.7+)	Poor (<1.3)	131.5	Abnormal(130+)	88.5	Abnormal(85+)	Yes	Normal(<5.6)	4	3+	38.3464	25+	30+	Normal(<6.1)	Normal(<6.9)	30+	2+	35-
37	101	64	101	54	97	54	149.5	49.7	76.2	71	69	72	2.92	0.9	0.58	0.9	Normal (<80)	Normal (<1.7)	Poor (<1.3)	99	Normal	54	Normal	No	Normal(<5.6)	1	<3	22.2369	<25	<30	Normal(<6.1)	Normal(<6.9)	18.5-24.9	<2	35-
16	117	74	108	73	110	76	157.8	48.4	66	81	78	83	7.28	1	0.74	1	Normal (<80)	Normal (<1.7)	Poor (<1.3)	109	Normal	74.5	Normal	No	Abnormal(5.6+)	2	<3	19.4371	<25	<30	7.1+	(7.0+)	18.5-24.9	2+	15-
18	124	77	119	67	117	69	158.8	73.5	83	75	72	78	8.93	1.3	1.1	1.3	high (80+)	Normal (<1.7)	Good (1.3+)	118	Normal	68	Normal	No	Abnormal(5.6+)	2	<3	29.1465	25+	<30	7.1+	(7.0+)	25.0-29.9	2+	18-
20	124	84	122	84	124	84	167.6	71.5	80.5	98	92	96	4.16	1.2	1.15	1.2	high (80+)	Normal (<1.7)	Poor (<1.3)	123	Normal	84	Normal	No	Normal(<5.6)	2	<3	25.4541	25+	<30	Normal(<6.1)	Normal(<6.9)	25.0-29.9	2+	18-
21	124	86	118	92	121	88	162.1	98.7	117.2	78	78	81	3.77	1.3	0.6	1.3	high (80+)	Normal (<1.7)	Good (1.3+)	119.5	Normal	90	Abnormal(85+)	Yes	Normal(<5.6)	2	<3	37.5622	25+	30+	Normal(<6.1)	Normal(<6.9)	30+	2+	18-
19	117	81	107	69	110	78	173.3	79.4	88	67	68	66	4.65	1.3	1.04	1.3	high (80+)	Normal (<1.7)	Good (1.3+)	108.5	Normal	73.5	Normal	No	Normal(<5.6)	1	<3	26.4377	25+	<30	Normal(<6.1)	Normal(<6.9)	25.0-29.9	<2	18-
21	116	149	129	86	130	86	152.1	46.1	69	66	68	78	4.66	1.3	0.7	1.3	Normal (<80)	Normal (<1.7)	Good (1.3+)	129	Normal	87	Abnormal(85+)	Yes	Normal(<5.6)	1	<3	19.927	<25	<30	Normal(<6.1)	Normal(<6.9)	18.5-24.9	<2	18-
18	122	73	109	71	103	71	159.2	58.6	73	87	106	81	4.5	1.3	0.97	1.3	Normal (<80)	Normal (<1.7)	Good (1.3+)	106	Normal	71	Normal	No	Normal(<5.6)	0	<3	23.1213	<25	<30	Normal(<6.1)	Normal(<6.9)	18.5-24.9	<2	18-
39	130	90	123	90	120	90	150.1	63.6	91.5	98	106	98	4.22	2.3	0.85	2.3	high (80+)	Normal (<1.7)	Good (1.3+)	121.5	Normal	90	Abnormal(85+)	Yes	Normal(<5.6)	2	<3	28.229	25+	<30	Normal(<6.1)	Normal(<6.9)	25.0-29.9	2+	35-
42	143	96	143	100	144	100	165.4	63.8	85	93	95	91	3.95	1.1	1.04	1.1	high (80+)	Normal (<1.7)	Poor (<1.3)	143.5	Abnormal(130+)	100	Abnormal(85+)	Yes	Normal(<5.6)	3	3+	23.3211	<25	<30	Normal(<6.1)	Normal(<6.9)	18.5-24.9	2+	35-
30	118	82	120	82	121	82	159.6	84.1	103.7	100	101	101	4.27	1.3	0.79	1.3	high (80+)	Normal (<1.7)	Good (1.3+)	120.5	Normal	82	Normal	No	Normal(<5.6)	1	<3	33.0164	25+	30+	Normal(<6.1)	Normal(<6.9)	30+	<2	25-
42	148	97	133	97	140	99	160.4	80.7	105.5	80	78	80	4.13	1	0.89	1	high (80+)	Normal (<1.7)	Poor (<1.3)	136.5	Abnormal(130+)	98	Abnormal(85+)	Yes	Normal(<5.6)	3	3+	31.3664	25+	30+	Normal(<6.1)	Normal(<6.9)	30+	2+	35-
42	133	80	132	84	118	84	156	74.9	96	70	87	88	4.47	1	1.07	1	high (80+)	Normal (<1.7)	Poor (<1.3)	125	Normal	84	Normal	No	Normal(<5.6)	2	<3	30.7775	25+	30+	Normal(<6.1)	Normal(<6.9)	30+	2+	35-
26	110	85	111	85	111	79	149.4	76	104.5	85	87	89	4.81	0.8	1.85	0.8	high (80+)	Hyper (1.7+)	Poor (<1.3)	111	Normal	82	Normal	No	Normal(<5.6)	3	3+	34.0496	25+	30+	Normal(<6.1)	Normal(<6.9)	30+	2+	25-
30	107	70	103	72	104	78	154.6	66.4	87.5	67	69	72	4.1	1.3	0.6	1.3	high (80+)	Normal (<1.7)	Good (1.3+)	103.5	Normal	75	Normal	No	Normal(<5.6)	1	<3	27.7811	25+	<30	Normal(<6.1)	Normal(<6.9)	25.0-29.9	<2	25-
30	114	74	115	78	106	78	150.9	58.6	80.4	68	73	76	4.58	1	1.17	1	high (80+)	Normal (<1.7)	Poor (<1.3)	110.5	Normal	78	Normal	No	Normal(<5.6)	2	<3	25.7347	25+	<30	Normal(<6.1)	Normal(<6.9)	25.0-29.9	2+	25-
26	179	145	116	74	130	82	169.7	87.9	91.8	116	75	87	4.46	0.9	0.54	0.9	high (80+)	Normal (<1.7)	Poor (<1.3)	123	Normal	78	Normal	No	Normal(<5.6)	2	<3	30.5229	25+	30+	Normal(<6.1)	Normal(<6.9)	30+	2+	25-
18	103	75	93	74	102	66	153.3	89.9	112.6	91	93	93	6.11	0.9	2.7	0.9	high (80+)	Hyper (1.7+)	Poor (<1.3)	97.5	Normal	70	Normal	No	Abnormal(5.6+)	4	3+	38.2539	25+	30+	(6.1-7.0)	Normal(<6.9)	30+	2+	18-
21	119	78	118	73	114	73	160.2	50.1	66.1	104	107	99	4.47	0.9	0.75	0.9	Normal (<80)	Normal (<1.7)	Poor (<1.3)	116	Normal	73	Normal	No	Normal(<5.6)	1	<3	19.5215	<25	<30	Normal(<6.1)	Normal(<6.9)	18.5-24.9	<2	18-
21	160	87	149	92	143	89	158.1	83.3	96.8	96	85	86	4.6	1.4	1.47	1.4	high (80+)	Normal (<1.7)	Good (1.3+)	146	Abnormal(130+)	90.5	Abnormal(85+)	Yes	Normal(<5.6)	2	<3	33.3259	25+	30+	Normal(<6.1)	Normal(<6.9)	30+	2+	18-
26	113	65	113	65	113	66	165.4	64.5	84.7	90	85	90	4.95	1.7	0.53	1.7	high (80+)	Normal (<1.7)	Good (1.3+)	113	Normal	65.5	Normal	No	Normal(<5.6)	1	<3	23.577	<25	<30	Normal(<6.1)	Normal(<6.9)	18.5-24.9	<2	25-
20	108	71	108	71	108	71	158	58.5	80	98	96	103	7.1	1.1	0.73	1.1	high (80+)	Normal (<1.7)	Poor (<1.3)	108	Normal	71	Normal	No	Abnormal(5.6+)	3	3+	23.4337	<25	<30	7.1+	(7.0+)	18.5-24.9	2+	18-
34	125	89	118	92	120	83	151.2	53.9	73.6	76	81	78	4.58	1.5	1.52	1.5	Normal (<80)	Normal (<1.7)	Good (1.3+)	119	Normal	87.5	Abnormal(85+)	Yes	Normal(<5.6)	1	<3	23.5768	<25	<30	Normal(<6.1)	Normal(<6.9)	18.5-24.9	<2	25-
23	174	125	159	118	162	128	148.6	86.7	116.4	96	93	89	9.71	1.2	1.33	1.2	high (80+)	Normal (<1.7)	Poor (<1.3)	160.5	Abnormal(130+)	123	Abnormal(85+)	Yes	Abnormal(5.6+)	4	3+	39.2628	25+	30+	7.1+	(7.0+)	30+	2+	18-
23	134	87	126	88	124	82	163.2	70.7	93	94	90	90	5.67	1	1.44	1	high (80+)	Normal (<1.7)	Poor (<1.3)	125	Normal	85	Abnormal(85+)	Yes	Abnormal(5.6+)	4	3+	26.5448	25+	<30	Normal(<6.1)	Normal(<6.9)	25.0-29.9	2+	18-
26	0	0	0	0	0	0	155.4	90.5	101.7	0	8	0	7.23	1.6	0.82	1.6	high (80+)	Normal (<1.7)	Good (1.3+)	135	Abnormal(130+)	85	Abnormal(85+)	Yes	Abnormal(5.6+)	3	3+	37.4754	25+	30+	7.1+	(7.0+)	30+	2+	25-
22	104	70	107	67	101	79	149.5	59.3	81.5	72	76	80	4.47	1.1	1.89	1.1	high (80+)	Hyper (1.7+)	Poor (<1.3)	104	Normal	73	Normal	No	Normal(<5.6)	3	3+	26.5321	25+	<30	Normal(<6.1)	Normal(<6.9)	25.0-29.9	2+	18-
28	109	74	112	72	106	69	154.7	50.2	70.6	83	80	87	5.2	1.1	0.71	1.1	Normal (<80)	Normal (<1.7)	Poor (<1.3)	109	Normal	70.5	Normal	No	Normal(<5.6)	1	<3	20.976	<25	<30	Normal(<6.1)	Normal(<6.9)	18.5-24.9	<2	25-
38	107	73	100	65	96	80	157.5	68.1	96.9	91	98	103	4.81	1	1.25	1	high (80+)	Normal (<1.7)	Poor (<1.3)	98	Normal	72.5	Normal	No	Normal(<5.6)	2	<3	27.4528	25+	<30	Normal(<6.1)	Normal(<6.9)	25.0-29.9	2+	35-
42	101	73	99	70	98	72	167.6	74.2	82.7	88	93	98	4.64	1.1	0.49	1.1	high (80+)	Normal (<1.7)	Poor (<1.3)	98.5	Normal	71	Normal	No	Normal(<5.6)	2	<3	26.4153	25+	<30	Normal(<6.1)	Normal(<6.9)	25.0-29.9	2+	35-
42	130	72	118	74	118	74	142	63.9	85	113	106	106	4.39	1.5	1.1	1.5	high (80+)	Normal (<1.7)	Good (1.3+)	118	Normal	74	Normal	No	Normal(<5.6)	1	<3	31.6901	25+	30+	Normal(<6.1)	Normal(<6.9)	30+	<2	35-
19	112	74	104	65	103	60	169.2	71.8	78.2	78	75	81	4.97	4.8	0.51	1.8	Normal (<80)	Normal (<1.7)	Good (1.3+)	103.5	Normal	62.5	Normal	No	Normal(<5.6)	0	<3	25.0798	25+	<30	Normal(<6.1)	Normal(<6.9)	25.0-29.9	<2	18-
29	120	76	121	74	120	74	149.4	56.4	82.5	111	104	103	4.12	1	0.84	1	high (80+)	Normal (<1.7)	Poor (<1.3)	120.5	Normal	74	Normal	No	Normal(<5.6)	2	<3	25.2684	25+	<30	Normal(<6.1)	Normal(<6.9)	25.0-29.9	2+	25-
25	88	46	108	69	110	63	154.3	52.6	78.5	77	83	81	4	1.5	0.82	1.5	Normal (<80)	Normal (<1.7)	Good (1.3+)	109	Normal	66	Normal	No	Normal(<5.6)	0	<3	22.093	<25	<30	Normal(<6.1)	Normal(<6.9)	18.5-24.9	<2	25-
21	122	71	112	74	112	74	160.4	56.1	81.7	60	72	66	4.34	1	1.2	1	high (80+)	Normal (<1.7)	Poor (<1.3)	130	Abnormal(130+)	74	Normal	Yes	Normal(<5.6)	3	3+	21.8049	<25	<30	Normal(<6.1)	Normal(<6.9)	18.5-24.9	2+	18-
40	113	71	111	77	111	79	159.5	56.6	88	80	83	81	4.49	1.2	1.59	1	high (80+)	Normal (<1.7)	Poor (<1.3)	111	Normal	78	Normal	No	Normal(<5.6)	2	<3	22.2482	<25	<30	Normal(<6.1)	Normal(<6.9)	18.5-24.9	2+	35-
49	143	90	145	88	137	80	162.5	62.9	91.5	93	87	96	8.1	0.9	1.82	0.9	high (80+)	Hyper (1.7+)	Poor (<1.3)	141	Abnormal(130+)	84	Normal	Yes	Abnormal(5.6+)	5	3+	23.8201	<25	<30	7.1+	(7.0+)	18.5-24.9	2+	45-
35	183	78	98	71	110	78	154.8	83.9	94.6	85	91	95	3.84	1.2	0.95	1.2	high (80+)	Normal (<1.7)	Poor (<1.3)	104	Normal	74.5	Normal	No	Normal(<5.6)	2	<3	35.0123	25+	30+	Normal(<6.1)	Normal(<6.9)	30+	2+	35-
45	149	102	157	95	143	96	154.3	50.8	70	88	83	91	4.27	1.7	0.76	1.7	Normal (<80)	Normal (<1.7)	Good (1.3+)	150	Abnormal(130+)	95.5	Abnormal(85+)	Yes	Normal(<5.6)	1	<3	21.3369	<25	<30	Normal(<6.1)	Normal(<6.9)	18.5-24.9	<2	45-
45	108	77	111	78	111	79	163.4	62.1	87.5	64	67	66	4.98	1.1	0.91	1.1	high (80+)	Normal (<1.7)	Poor (<1.3)	111	Normal	78.5	Normal	No	Normal(<5.6)	2	<3	23.2588	<25	<30	Normal(<6.1)	Normal(<6.9)	18.5-24.9	2+	45-
20	112	78	108	73	119	88	159.4	67.9	90.8	95	96	105	4.32	1.2	1.6	1.2	high (80+)	Normal (<1.7)	Poor (<1.3)	113.5	Normal	80.5	Normal	No	Normal(<5.6)	2	<3	26.7235	25+	<30	Normal(<6.1)	Normal(<6.9)	25.0-29.9	2+	18-
34	114	77	100	72	110	78	150.6	55.7	87.2	83	96	98	4.43	1.5	1.44	1.5	high (80+)	Normal (<1.7)	Good (1.3+)	105	Normal	75	Normal	No	Normal(<5.6)	1	<3	24.5587	<25	<30	Normal(<6.1)	Normal(<6.9)	18.5-24.9	<2	25-
32	116	74	111	70	112	71	161	88.1	106.5	80	82	82	4.33	1	1.15	1	high (80+)	Normal (<1.7)	Poor (<1.3)	111.5	Normal	70.5	Normal	No	Normal(<5.6)	2	<3	33.9879	25+	30+	Normal(<6.1)	Normal(<6.9)	30+	2+	25-
34	126	66	114	65	114	71	153.8	52.8	80.5	103	95	98	3.9	0.9	2.52	0.9	high (80+)	Hyper (1.7+)	Poor (<1.3)	114	Normal	68	Normal	No	Normal(<5.6)	3	3+	22.3214	<25	<30	Normal(<6.1)	Normal(<6.9)	18.5-24.9	2+	25-
25	95	71	98	64	99	68	155.2	100.9	114.7	87	85	80	6.98	1.2	0.69	1.2	high (80+)	Normal (<1.7)	Poor (<1.3)	98.5	Normal	66	Normal	No	Abnormal(5.6+)	3	3+	41.8897	25+	30+	(6.1-7.0)	Normal(<6.9)	30+	2+	25-
38	136	121	95	75	102	76	154.3	55.4	81.2	83	98	101	4.15	1.4	1	1.4	high (80+)	Normal (<1.7)	Good (1.3+)	98.5	Normal	75.5	Normal	No	Normal(<5.6)	1	<3	23.269	<25	<30	Normal(<6.1)	Normal(<6.9)	18.5-24.9	<2	35-
27	119	76	116	70	116	72	141	56.2	82.6	93	95	96	4.98	0.7	1.09	0.7	high (80+)	Normal (<1.7)	Poor (<1.3)	116	Normal	71	Normal	No	Normal(<5.6)	2	<3	28.2682	25+	<30	Normal(<6.1)	Normal(<6.9)	25.0-29.9	2+	25-
45	123	85	108	74	115	77	73.4	15.2	102.3	87	76	80	4.52	0.9	1.2	0.9	high (80+)	Normal (<1.7)	Poor (<1.3)	111.5	Normal	75.5	Normal	No	Normal(<5.6)	2	<3	28.2131	25+	<30	Normal(<6.1)	Normal(<6.9)	25.0-29.9	2+	45-
38	157	141	133	98	141	86	151.8	112	112.5	101	103	101	6.37	1.6	1.32	1.6	high (80+)	Normal (<1.7)	Good (1.3+)	137	Abnormal(130+)	92	Abnormal(85+)	Yes	Abnormal(5.6+)	3	3+	48.6043	25+	30+	(6.1-7.0)	Normal(<6.9)	30+	2+	35-
24	123	72	113	72	113	72	164.5	78	93.8	62	64	66	4.12	1.1	0.49	1.1	high (80+)	Normal (<1.7)	Poor (<1.3)	113	Normal	72	Normal	No	Normal(<5.6)	2	<3	28.8246	25+	<30	Normal(<6.1)	Normal(<6.9)	25.0-29.9	2+	18-
15	174	88	114	81	110	61	159	63	82.7	71	65	77	3.36	1	1.17	1	high (80+)	Normal (<1.7)	Poor (<1.3)	112	Normal	71	Normal	No	Normal(<5.6)	2	<3	24.9199	<25	<30	Normal(<6.1)	Normal(<6.9)	18.5-24.9	2+	15-
15	114	71	102	67	102	72	153.3	50.1	66.5	71	72	66	4.54	4.2	1.19	1.2	Normal (<80)	Normal (<1.7)	Poor (<1.3)	102	Normal	69.5	Normal	No	Normal(<5.6)	1	<3	21.3183	<25	<30	Normal(<6.1)	Normal(<6.9)	18.5-24.9	<2	15-
31	130	74	123	82	119	81	157	58.9	88	76	89	91	4.2	1	0.67	1	high (80+)	Normal (<1.7)	Poor (<1.3)	121	Normal	81.5	Normal	No	Normal(<5.6)	2	<3	23.8955	<25	<30	Normal(<6.1)	Normal(<6.9)	18.5-24.9	2+	25-
44	141	85	152	85	150	84	152.7	48.5	72	74	70	72	4.7	2.8	0.87	2.8	Normal (<80)	Normal (<1.7)	Good (1.3+)	151	Abnormal(130+)	84.5	Normal	Yes	Normal(<5.6)	1	<3	20.8	<25	<30	Normal(<6.1)	Normal(<6.9)	18.5-24.9	<2	35-
18	136	99	91	62	98	68	166.2	75.3	95.7	86	86	77	5.06	1.9	1.16	1.9	high (80+)	Normal (<1.7)	Good (1.3+)	94.5	Normal	65	Normal	No	Normal(<5.6)	1	<3	27.2604	25+	<30	Normal(<6.1)	Normal(<6.9)	25.0-29.9	<2	18-
25	104	78	104	61	103	63	168.5	71.5	107.5	72	79	79	4.36	1.5	0.5	1.5	high (80+)	Normal (<1.7)	Good (1.3+)	103.5	Normal	62	Normal	No	Normal(<5.6)	1	<3	25.1829	25+	<30	Normal(<6.1)	Normal(<6.9)	25.0-29.9	<2	25-
26	99	65	91	62	98	68	153	43.4	68	64	67	65	4.48	1.3	1.22	1.3	Normal (<80)	Normal (<1.7)	Good (1.3+)	94.5	Normal	65	Normal	No	Normal(<5.6)	0	<3	18.5399	<25	<30	Normal(<6.1)	Normal(<6.9)	18.5-24.9	<2	25-
29	131	77	129	77	133	77	165.4	74.8	90	78	87	85	5.31	1	0.88	1	high (80+)	Normal (<1.7)	Poor (<1.3)	131	Abnormal(130+)	77	Normal	Yes	Normal(<5.6)	3	3+	27.342	25+	<30	Normal(<6.1)	Normal(<6.9)	25.0-29.9	2+	25-
31	125	86	115	86	119	82	171.1	81.4	97.3	81	85	80	4.56	1.6	0.91	1.6	high (80+)	Normal (<1.7)	Good (1.3+)	117	Normal	84	Normal	No	Normal(<5.6)	1	<3	27.8051	25+	<30	Normal(<6.1)	Normal(<6.9)	25.0-29.9	<2	25-
44	152	92	149	86	149	107	159.2	57.4	86.5	71	71	76	4.17	1.3	2.69	1.6	high (80+)	Hyper (1.7+)	Good (1.3+)	149	Abnormal(130+)	96.5	Abnormal(85+)	Yes	Normal(<5.6)	3	3+	22.6478	<25	<30	Normal(<6.1)	Normal(<6.9)	18.5-24.9	2+	35-
27	139	86	132	87	136	87	158.9	71.9	94.8	104	98	108	5.36	1.6	0.85	1.6	high (80+)	Normal (<1.7)	Good (1.3+)	134	Abnormal(130+)	87	Abnormal(85+)	Yes	Normal(<5.6)	2	<3	28.4761	25+	<30	Normal(<6.1)	Normal(<6.9)	25.0-29.9	2+	25-
40	131	78	131	81	124	71	167.1	65.6	86.8	104	96	72	6.76	1.3	1.06	1.3	high (80+)	Normal (<1.7)	Good (1.3+)	127.5	Normal	76	Normal	No	Abnormal(5.6+)	2	<3	23.4937	<25	<30	(6.1-7.0)	Normal(<6.9)	18.5-24.9	2+	35-
42	125	95	120	74	122	77	158.1	58.5	80.5	85	83	87	4.1	1.3	0.86	1.3	high (80+)	Normal (<1.7)	Good (1.3+)	121	Normal	75.5	Normal	No	Normal(<5.6)	1	<3	23.4041	<25	<30	Normal(<6.1)	Normal(<6.9)	18.5-24.9	<2	35-
39	140	81	124	81	124	74	168.7	70.8	85.8	71	78	72	4.02	1.2	1.04	1.2	high (80+)	Normal (<1.7)	Poor (<1.3)	124	Normal	77.5	Normal	No	Normal(<5.6)	2	<3	24.8773	<25	<30	Normal(<6.1)	Normal(<6.9)	18.5-24.9	2+	35-
45	117	77	116	77	117	80	159	67.3	92.4	88	83	81	4.29	0.8	3.88	0.8	high (80+)	Hyper (1.7+)	Poor (<1.3)	116.5	Normal	78.5	Normal	No	Normal(<5.6)	3	3+	26.6208	25+	<30	Normal(<6.1)	Normal(<6.9)	25.0-29.9	2+	45-
34	119	74	113	69	100	65	165.2	79.8	97.8	75	74	73	4.62	1.2	0.9	1.2	high (80+)	Normal (<1.7)	Poor (<1.3)	106.5	Normal	67	Normal	No	Normal(<5.6)	2	<3	29.2404	25+	<30	Normal(<6.1)	Normal(<6.9)	25.0-29.9	2+	25-
18	103	63	117	73	110	69	165.5	50.4	67.5	76	73	69	3.68	1.2	0.68	1.2	Normal (<80)	Normal (<1.7)	Poor (<1.3)	113.5	Normal	71	Normal	No	Normal(<5.6)	1	<3	18.4007	<25	<30	Normal(<6.1)	Normal(<6.9)	<18.5	<2	18-
27	100	69	91	71	98	66	156.2	71.2	84.2	69	71	67	3.96	1	1.1	1	high (80+)	Normal (<1.7)	Poor (<1.3)	94.5	Normal	68.5	Normal	No	Normal(<5.6)	2	<3	29.1822	25+	<30	Normal(<6.1)	Normal(<6.9)	25.0-29.9	2+	25-
35	122	89	113	89	115	84	158	119.5	135	76	71	69	4.33	1.2	1.9	1.2	high (80+)	Hyper (1.7+)	Poor (<1.3)	114	Normal	86.5	Abnormal(85+)	Yes	Normal(<5.6)	4	3+	47.8689	25+	30+	Normal(<6.1)	Normal(<6.9)	30+	2+	35-
31	126	84	128	84	137	90	156.2	85.3	108.5	96	96	96	4.55	1	1.12	1	high (80+)	Normal (<1.7)	Poor (<1.3)	132.5	Abnormal(130+)	87	Abnormal(85+)	Yes	Normal(<5.6)	3	3+	34.9612	25+	30+	Normal(<6.1)	Normal(<6.9)	30+	2+	25-
18	108	68	109	72	109	72	160.2	52.5	69.7	95	92	95	4.66	1.6	0.98	1.6	Normal (<80)	Normal (<1.7)	Good (1.3+)	109	Normal	72	Normal	No	Normal(<5.6)	0	<3	20.4566	<25	<30	Normal(<6.1)	Normal(<6.9)	18.5-24.9	<2	18-
36	0	0	0	0	0	0	155.5	72.6	94.5	0	0	0	4.31	1.6	1.1	1.6	high (80+)	Normal (<1.7)	Good (1.3+)	140	Abnormal(130+)	95	Abnormal(85+)	Yes	Normal(<5.6)	2	<3	30.0245	25+	30+	Normal(<6.1)	Normal(<6.9)	30+	2+	35-
41	149	90	161	95	148	97	148.1	75.3	90	107	106	106	3.9	1.2	1.59	1.2	high (80+)	Normal (<1.7)	Poor (<1.3)	154.5	Abnormal(130+)	96	Abnormal(85+)	Yes	Normal(<5.6)	3	3+	34.3309	25+	30+	Normal(<6.1)	Normal(<6.9)	30+	2+	35-
42	112	76	113	77	109	75	161.7	57.3	75.3	89	83	87	4.5	1.3	0.68	1.3	Normal (<80)	Normal (<1.7)	Good (1.3+)	111	Normal	76	Normal	No	Normal(<5.6)	0	<3	21.9147	<25	<30	Normal(<6.1)	Normal(<6.9)	18.5-24.9	<2	35-
15	130	75	131	70	132	78	171.3	69.9	81.3	99	96	90	4.45	1.4	0.89	1.4	high (80+)	Normal (<1.7)	Good (1.3+)	131.5	Abnormal(130+)	74	Normal	Yes	Normal(<5.6)	2	<3	23.8211	<25	<30	Normal(<6.1)	Normal(<6.9)	18.5-24.9	2+	15-
18	123	75	122	78	120	80	151.6	48.5	78	75	78	76	4.04	0.9	0.85	0.9	Normal (<80)	Normal (<1.7)	Poor (<1.3)	121	Normal	79	Normal	No	Normal(<5.6)	1	<3	21.103	<25	<30	Normal(<6.1)	Normal(<6.9)	18.5-24.9	<2	18-
39	119	84	114	87	124	88	155.5	63.7	86.4	80	73	70	4.31	1.6	0.78	1.6	high (80+)	Normal (<1.7)	Good (1.3+)	119	Normal	87.5	Abnormal(85+)	Yes	Normal(<5.6)	2	<3	26.3438	25+	<30	Normal(<6.1)	Normal(<6.9)	25.0-29.9	2+	35-
25	97	68	101	66	94	64	155.4	68.9	91.1	63	64	61	4.06	1.1	0.93	1.1	high (80+)	Normal (<1.7)	Poor (<1.3)	97.5	Normal	65	Normal	No	Normal(<5.6)	2	<3	28.531	25+	<30	Normal(<6.1)	Normal(<6.9)	25.0-29.9	2+	25-
39	140	98	133	92	140	94	157.2	79.5	104.5	80	73	70	4.68	0.9	4.77	0.9	high (80+)	Hyper (1.7+)	Poor (<1.3)	136.5	Abnormal(130+)	93	Abnormal(85+)	Yes	Normal(<5.6)	4	3+	32.1708	25+	30+	Normal(<6.1)	Normal(<6.9)	30+	2+	35-
38	110	71	99	69	97	67	159	53.6	74.6	70	71	74	4.69	1.5	0.63	1.5	Normal (<80)	Normal (<1.7)	Good (1.3+)	98	Normal	68	Normal	No	Normal(<5.6)	0	<3	21.2017	<25	<30	Normal(<6.1)	Normal(<6.9)	18.5-24.9	<2	35-
32	144	89	141	86	138	90	154.6	70.7	98.6	70	71	72	3.51	1	1.09	1	high (80+)	Normal (<1.7)	Poor (<1.3)	139.5	Abnormal(130+)	88	Abnormal(85+)	Yes	Normal(<5.6)	3	3+	29.5801	25+	<30	Normal(<6.1)	Normal(<6.9)	25.0-29.9	2+	25-
34	112	79	105	71	99	75	153.1	64.3	78.8	85	90	84	3.89	2	1.79	2	Normal (<80)	Hyper (1.7+)	Good (1.3+)	102	Normal	73	Normal	No	Normal(<5.6)	1	<3	27.4322	25+	<30	Normal(<6.1)	Normal(<6.9)	25.0-29.9	<2	25-
25	132	88	122	86	122	89	151.2	63.2	82	80	80	83	4.31	1.4	0.88	1.4	high (80+)	Normal (<1.7)	Good (1.3+)	122	Normal	87.5	Abnormal(85+)	Yes	Normal(<5.6)	2	<3	27.6448	25+	<30	Normal(<6.1)	Normal(<6.9)	25.0-29.9	2+	25-
19	109	73	106	66	107	76	162.5	51.5	65.8	69	72	71	4.05	1.6	0.76	1.6	Normal (<80)	Normal (<1.7)	Good (1.3+)	106.5	Normal	71	Normal	No	Normal(<5.6)	0	<3	19.503	<25	<30	Normal(<6.1)	Normal(<6.9)	18.5-24.9	<2	18-
28	138	94	130	99	135	90	162	80.7	98.6	78	87	75	4.97	1.5	0.68	1.5	high (80+)	Normal (<1.7)	Good (1.3+)	132.5	Abnormal(130+)	94.5	Abnormal(85+)	Yes	Normal(<5.6)	2	<3	30.7499	25+	30+	Normal(<6.1)	Normal(<6.9)	30+	2+	25-
22	120	82	124	80	121	81	176.2	70.5	89	82	78	75	4.31	1.2	2.02	1.2	high (80+)	Hyper (1.7+)	Poor (<1.3)	122.5	Normal	80.5	Normal	No	Normal(<5.6)	3	3+	22.7079	<25	<30	Normal(<6.1)	Normal(<6.9)	18.5-24.9	2+	18-
19	144	89	141	86	138	90	154	70.7	98.6	70	71	72	4.72	1.4	0.064	1.4	high (80+)	Normal (<1.7)	Good (1.3+)	139.5	Abnormal(130+)	88	Abnormal(85+)	Yes	Normal(<5.6)	2	<3	29.8111	25+	<30	Normal(<6.1)	Normal(<6.9)	25.0-29.9	2+	18-
30	112	79	105	71	110	75	162.9	56.9	72.5	76	78	73	4.31	1.4	0.89	1.4	Normal (<80)	Normal (<1.7)	Good (1.3+)	107.5	Normal	73	Normal	No	Normal(<5.6)	0	<3	21.4422	<25	<30	Normal(<6.1)	Normal(<6.9)	18.5-24.9	<2	25-
16	121	65	118	71	110	72	157.7	60.1	84.1	82	67	75	4.46	1.1	2.02	1.1	high (80+)	Hyper (1.7+)	Poor (<1.3)	114	Normal	71.5	Normal	No	Normal(<5.6)	3	3+	24.1664	<25	<30	Normal(<6.1)	Normal(<6.9)	18.5-24.9	2+	15-
39	112	85	110	86	113	82	158.3	54.3	80.7	86	87	83	3.41	1.5	0.83	1.5	high (80+)	Normal (<1.7)	Good (1.3+)	111.5	Normal	84	Normal	No	Normal(<5.6)	1	<3	21.6689	<25	<30	Normal(<6.1)	Normal(<6.9)	18.5-24.9	<2	35-
29	106	69	108	69	106	65	161.5	55.9	79.5	85	90	92	4.06	0.4	1.35	0.7	Normal (<80)	Normal (<1.7)	Poor (<1.3)	107	Normal	67	Normal	No	Normal(<5.6)	1	<3	21.4322	<25	<30	Normal(<6.1)	Normal(<6.9)	18.5-24.9	<2	25-
28	146	93	127	92	125	90	155.7	81	98.1	84	82	82	1.71	1	1.28	1	high (80+)	Normal (<1.7)	Poor (<1.3)	126	Normal	91	Abnormal(85+)	Yes	Normal(<5.6)	3	3+	33.4124	25+	30+	Normal(<6.1)	Normal(<6.9)	30+	2+	25-
37	114	82	111	79	110	75	160.1	65.9	92.2	84	81	79	4.4	1.5	1.49	1.5	high (80+)	Normal (<1.7)	Good (1.3+)	110.5	Normal	77	Normal	No	Normal(<5.6)	1	<3	25.71	25+	<30	Normal(<6.1)	Normal(<6.9)	25.0-29.9	<2	35-
29	121	96	101	74	104	76	159.8	73.7	93.9	72	71	71	4.3	1.4	0.83	1.4	high (80+)	Normal (<1.7)	Good (1.3+)	102.5	Normal	75	Normal	No	Normal(<5.6)	1	<3	28.8612	25+	<30	Normal(<6.1)	Normal(<6.9)	25.0-29.9	<2	25-
29	101	74	99	77	103	75	153.5	62.1	91.4	70	74	72	4.34	0.7	1.74	0.7	high (80+)	Hyper (1.7+)	Poor (<1.3)	101	Normal	76	Normal	No	Normal(<5.6)	3	3+	26.3557	25+	<30	Normal(<6.1)	Normal(<6.9)	25.0-29.9	2+	25-
24	105	65	89	63	106	62	160.2	69.8	80.2	85	91	89	4.08	1.3	1.04	1.3	high (80+)	Normal (<1.7)	Good (1.3+)	97.5	Normal	62.5	Normal	No	Normal(<5.6)	1	<3	27.1976	25+	<30	Normal(<6.1)	Normal(<6.9)	25.0-29.9	<2	18-
40	139	95	139	98	144	95	160.4	64	79	87	78	87	4.09	1.1	0.75	1.1	Normal (<80)	Normal (<1.7)	Poor (<1.3)	141.5	Abnormal(130+)	96.5	Abnormal(85+)	Yes	Normal(<5.6)	2	<3	24.89	<25	<30	Normal(<6.1)	Normal(<6.9)	<18.5	2+	35-
40	104	72	129	96	103	67	159.7	68.9	81.3	76	55	68	4.08	1.3	1.19	1.3	high (80+)	Normal (<1.7)	Good (1.3+)	116	Normal	81.5	Normal	No	Normal(<5.6)	1	<3	27.0153	25+	<30	Normal(<6.1)	Normal(<6.9)	25.0-29.9	<2	35-
31	94	58	96	64	94	62	165.3	71.6	93.8	65	93	80	1.42	1.6	0.48	1.6	high (80+)	Normal (<1.7)	Good (1.3+)	95	Normal	63	Normal	No	Normal(<5.6)	1	<3	26.204	25+	<30	Normal(<6.1)	Normal(<6.9)	25.0-29.9	<2	25-
27	128	83	115	84	126	89	154.6	48	68.5	83	98	101	4.07	1.7	0.82	1.7	Normal (<80)	Normal (<1.7)	Good (1.3+)	120.5	Normal	86.5	Abnormal(85+)	Yes	Normal(<5.6)	1	<3	20.0827	<25	<30	Normal(<6.1)	Normal(<6.9)	18.5-24.9	<2	25-
27	105	60	100	60	100	60	157.2	55.3	76	69	76	80	4.16	1.2	1.15	1.2	Normal (<80)	Normal (<1.7)	Poor (<1.3)	100	Normal	60	Normal	No	Normal(<5.6)	1	<3	22.3779	<25	<30	Normal(<6.1)	Normal(<6.9)	18.5-24.9	<2	25-
33	125	75	123	72	123	72	156.3	98.7	98.4	67	69	76	3.72	1.1	0.69	1.1	high (80+)	Normal (<1.7)	Poor (<1.3)	123	Normal	72	Normal	No	Normal(<5.6)	2	<3	40.4017	25+	30+	Normal(<6.1)	Normal(<6.9)	30+	2+	25-
35	101	67	101	67	101	67	160.5	61.4	78.5	64	69	69	4.41	1.6	0.7	1.6	Normal (<80)	Normal (<1.7)	Good (1.3+)	101	Normal	67	Normal	No	Normal(<5.6)	0	<3	23.8352	<25	<30	Normal(<6.1)	Normal(<6.9)	18.5-24.9	<2	35-
17	116	73	122	68	107	70	165.3	80.9	87	56	55	65	4.22	1.2	0.42	1.2	high (80+)	Normal (<1.7)	Poor (<1.3)	114.5	Normal	69	Normal	No	Normal(<5.6)	2	<3	29.6076	25+	<30	Normal(<6.1)	Normal(<6.9)	25.0-29.9	2+	15-
25	121	81	124	69	117	91	159.3	76.5	94.5	68	75	91	4.75	0.9	0.59	0.9	high (80+)	Normal (<1.7)	Poor (<1.3)	120.5	Normal	80	Normal	No	Normal(<5.6)	2	<3	30.146	25+	30+	Normal(<6.1)	Normal(<6.9)	30+	2+	25-
21	93	54	88	53	81	54	159.2	71.5	88	61	60	59	4.66	1.6	1.45	1.6	high (80+)	Normal (<1.7)	Good (1.3+)	84.5	Normal	53.5	Normal	No	Normal(<5.6)	1	<3	28.2111	25+	<30	Normal(<6.1)	Normal(<6.9)	25.0-29.9	<2	18-
42	128	82	132	80	129	81	162.3	97.6	110.4	77	77	79	4.07	0.9	0.88	0.9	high (80+)	Normal (<1.7)	Poor (<1.3)	130.5	Abnormal(130+)	80.5	Normal	Yes	Normal(<5.6)	3	3+	37.0521	25+	30+	Normal(<6.1)	Normal(<6.9)	30+	2+	35-
32	126	87	118	81	134	80	151.1	56.2	79.5	75	81	78	4.21	1.4	0.88	1.4	Normal (<80)	Normal (<1.7)	Good (1.3+)	126	Normal	80.5	Normal	No	Normal(<5.6)	0	<3	24.6154	<25	<30	Normal(<6.1)	Normal(<6.9)	18.5-24.9	<2	25-
18	113	77	125	79	118	81	155.3	57	74.5	83	86	80	4.22	2.1	0.74	2.1	Normal (<80)	Normal (<1.7)	Good (1.3+)	121.5	Normal	80	Normal	No	Normal(<5.6)	0	<3	23.6337	<25	<30	Normal(<6.1)	Normal(<6.9)	18.5-24.9	<2	18-
20	124	84	122	84	122	84	156	52.9	77	81	86	83	4.15	1.3	0.49	1.3	Normal (<80)	Normal (<1.7)	Good (1.3+)	122	Normal	84	Normal	No	Normal(<5.6)	0	<3	21.7373	<25	<30	Normal(<6.1)	Normal(<6.9)	18.5-24.9	<2	18-
16	112	71	113	77	120	76	167.2	77.8	89.9	98	98	106	4.63	1.1	1.21	1.1	high (80+)	Normal (<1.7)	Poor (<1.3)	116.5	Normal	76.5	Normal	No	Normal(<5.6)	2	<3	27.8296	25+	<30	Normal(<6.1)	Normal(<6.9)	25.0-29.9	2+	15-
32	169	99	162	97	155	97	157.9	68	93.7	81	74	75	4.63	1.7	0.7	1.7	high (80+)	Normal (<1.7)	Good (1.3+)	158.5	Abnormal(130+)	97	Abnormal(85+)	Yes	Normal(<5.6)	2	<3	27.2737	25+	<30	Normal(<6.1)	Normal(<6.9)	25.0-29.9	2+	25-
34	109	64	109	66	110	66	167.5	70.6	83.2	95	107	104	3.53	1.2	0.64	1.2	high (80+)	Normal (<1.7)	Poor (<1.3)	109.5	Normal	66	Normal	No	Normal(<5.6)	2	<3	25.1637	25+	<30	Normal(<6.1)	Normal(<6.9)	25.0-29.9	2+	25-
32	116	72	112	72	118	72	157.9	56.9	84	106	106	104	4.55	1.1	1.4	1.1	high (80+)	Normal (<1.7)	Poor (<1.3)	115	Normal	72	Normal	No	Normal(<5.6)	2	<3	22.8217	<25	<30	Normal(<6.1)	Normal(<6.9)	18.5-24.9	2+	25-
22	112	59	98	67	103	61	153	57.5	80	78	81	76	4.72	1.6	0.99	1.6	high (80+)	Normal (<1.7)	Good (1.3+)	100.5	Normal	64	Normal	No	Normal(<5.6)	1	<3	24.5632	<25	<30	Normal(<6.1)	Normal(<6.9)	18.5-24.9	<2	18-
25	124	86	112	81	109	76	148.5	43.2	72.5	89	89	103	4.9	1.8	0.57	1.8	Normal (<80)	Normal (<1.7)	Good (1.3+)	110.5	Normal	78.5	Normal	No	Normal(<5.6)	0	<3	19.5898	<25	<30	Normal(<6.1)	Normal(<6.9)	18.5-24.9	<2	25-
21	125	81	116	76	119	85	168.9	67.2	81.6	106	101	109	5.99	1.9	2.45	1.9	high (80+)	Hyper (1.7+)	Good (1.3+)	117.5	Normal	80.5	Normal	No	Abnormal(5.6+)	3	3+	23.5565	<25	<30	Normal(<6.1)	Normal(<6.9)	18.5-24.9	2+	18-
35	139	90	124	87	125	84	162.1	82.3	101.6	81	85	93	3.98	1	1.16	1	high (80+)	Normal (<1.7)	Poor (<1.3)	124.5	Normal	85.5	Abnormal(85+)	Yes	Normal(<5.6)	3	3+	31.3209	25+	30+	Normal(<6.1)	Normal(<6.9)	30+	2+	35-
28	123	81	123	81	117	81	161	52.3	67	72	76	80	4.12	1.6	0.86	1.6	Normal (<80)	Normal (<1.7)	Good (1.3+)	120	Normal	81	Normal	No	Normal(<5.6)	0	<3	20.1767	<25	<30	Normal(<6.1)	Normal(<6.9)	18.5-24.9	<2	25-
36	110	70	111	70	112	74	160.2	74.8	91.5	69	71	76	4.46	1.8	0.6	1.8	high (80+)	Normal (<1.7)	Good (1.3+)	111.5	Normal	72	Normal	No	Normal(<5.6)	1	<3	29.1458	25+	<30	Normal(<6.1)	Normal(<6.9)	25.0-29.9	<2	35-
19	111	57	106	53	103	53	154.9	58.7	77.8	81	80	85	4.16	1.2	0.99	1.2	Normal (<80)	Normal (<1.7)	Poor (<1.3)	104.5	Normal	53	Normal	No	Normal(<5.6)	1	<3	24.4644	<25	<30	Normal(<6.1)	Normal(<6.9)	18.5-24.9	<2	18-
21	111	76	107	77	102	70	150.4	66.2	88.5	75	76	76	4.14	1.5	1.2	1.4	high (80+)	Normal (<1.7)	Good (1.3+)	104.5	Normal	73.5	Normal	No	Normal(<5.6)	1	<3	29.2659	25+	<30	Normal(<6.1)	Normal(<6.9)	25.0-29.9	<2	18-
27	119	75	124	76	123	76	151.6	69.4	96.5	82	86	88	4.28	1.3	0.47	1.3	high (80+)	Normal (<1.7)	Good (1.3+)	123.5	Normal	76	Normal	No	Normal(<5.6)	1	<3	30.1968	25+	30+	Normal(<6.1)	Normal(<6.9)	30+	<2	25-
17	108	69	106	59	104	54	163.4	55.4	73.4	71	62	69	4.3	0.8	0.78	0.8	Normal (<80)	Normal (<1.7)	Poor (<1.3)	105	Normal	56.5	Normal	No	Normal(<5.6)	1	<3	20.7494	<25	<30	Normal(<6.1)	Normal(<6.9)	18.5-24.9	<2	15-
42	121	79	126	70	126	81	157.4	76.6	99.2	66	69	65	4.45	1.2	2.58	1.2	high (80+)	Hyper (1.7+)	Poor (<1.3)	126	Normal	75.5	Normal	No	Normal(<5.6)	3	3+	30.9186	25+	30+	Normal(<6.1)	Normal(<6.9)	30+	2+	35-
27	124	72	120	68	112	70	175.5	94.2	92.2	78	72	75	4.56	1.2	0.42	1.2	high (80+)	Normal (<1.7)	Poor (<1.3)	116	Normal	69	Normal	No	Normal(<5.6)	2	<3	30.5842	25+	30+	Normal(<6.1)	Normal(<6.9)	30+	2+	25-
27	125	61	113	67	112	62	169	65.3	70.7	70	72	78	4.07	1.3	0.5	1.3	Normal (<80)	Normal (<1.7)	Good (1.3+)	112.5	Normal	64.5	Normal	No	Normal(<5.6)	0	<3	22.8634	<25	<30	Normal(<6.1)	Normal(<6.9)	18.5-24.9	<2	25-
17	170	102	149	103	154	104	162	82.1	98.8	78	83	84	4.56	1.2	1.39	1.2	high (80+)	Normal (<1.7)	Poor (<1.3)	151.5	Abnormal(130+)	103.5	Abnormal(85+)	Yes	Normal(<5.6)	3	3+	31.2833	25+	30+	Normal(<6.1)	Normal(<6.9)	30+	2+	15-
45	132	88	128	82	133	84	172.3	81.5	102	72	79	72	5.38	1.1	1.06	1.1	high (80+)	Normal (<1.7)	Poor (<1.3)	130.5	Abnormal(130+)	83	Normal	Yes	Normal(<5.6)	3	3+	27.4528	25+	<30	Normal(<6.1)	Normal(<6.9)	25.0-29.9	2+	45-
35	106	70	117	76	157	80	157.7	72.7	92	56	70	80	4.03	1.2	0.97	0.97	high (80+)	Normal (<1.7)	Poor (<1.3)	137	Abnormal(130+)	78	Normal	Yes	Normal(<5.6)	3	3+	29.2328	25+	<30	Normal(<6.1)	Normal(<6.9)	25.0-29.9	2+	35-
20	119	82	114	80	117	80	163	58.9	82	97	101	98	3.78	1	1.97	1	high (80+)	Hyper (1.7+)	Poor (<1.3)	115.5	Normal	80	Normal	No	Normal(<5.6)	3	3+	22.1687	<25	<30	Normal(<6.1)	Normal(<6.9)	18.5-24.9	2+	18-
30	127	87	120	85	121	88	161.8	67.2	80	59	67	68	3.7	1.5	0.54	1.5	high (80+)	Normal (<1.7)	Good (1.3+)	120.5	Normal	86.5	Abnormal(85+)	Yes	Normal(<5.6)	2	<3	25.6692	25+	<30	Normal(<6.1)	Normal(<6.9)	25.0-29.9	2+	25-
17	99	71	98	66	99	62	167	47.9	62.3	74	79	78	5.68	1.5	1.8	1.5	Normal (<80)	Hyper (1.7+)	Good (1.3+)	98.5	Normal	64	Normal	No	Abnormal(5.6+)	2	<3	17.1752	<25	<30	Normal(<6.1)	Normal(<6.9)	<18.5	2+	15-
45	136	80	126	76	128	76	157.5	64.6	85	68	67	70	4.27	1.6	0.72	1.9	high (80+)	Normal (<1.7)	Good (1.3+)	127	Normal	76	Normal	No	Normal(<5.6)	1	<3	26.0418	25+	<30	Normal(<6.1)	Normal(<6.9)	25.0-29.9	<2	45-
49	149	77	142	81	141	75	156	55.3	75.5	60	68	75	4.35	1.4	1.22	1.4	Normal (<80)	Normal (<1.7)	Good (1.3+)	141.5	Abnormal(130+)	78	Normal	Yes	Normal(<5.6)	1	<3	22.7235	<25	<30	Normal(<6.1)	Normal(<6.9)	18.5-24.9	<2	45-
23	131	84	129	74	120	80	153.3	73.3	82	55	66	76	5.64	1.1	0.85	1.1	high (80+)	Normal (<1.7)	Poor (<1.3)	124.5	Normal	77	Normal	No	Abnormal(5.6+)	3	3+	31.1903	25+	30+	Normal(<6.1)	Normal(<6.9)	30+	2+	18-
34	163	106	133	91	114	54	157.1	87.5	97.2	77	72	73	5.3	1.2	1.16	1.2	high (80+)	Normal (<1.7)	Poor (<1.3)	123.5	Normal	72.5	Normal	No	Normal(<5.6)	2	<3	35.4532	25+	30+	Normal(<6.1)	Normal(<6.9)	30+	2+	25-
36	119	69	113	65	115	70	163.3	61.9	90	80	72	86	4.39	1.1	1.04	1.1	high (80+)	Normal (<1.7)	Poor (<1.3)	114	Normal	67.5	Normal	No	Normal(<5.6)	2	<3	23.2123	<25	<30	Normal(<6.1)	Normal(<6.9)	18.5-24.9	2+	35-
24	114	78	113	77	99	64	160.3	52.8	73.8	87	86	86	4.51	1.5	0.48	1.5	Normal (<80)	Normal (<1.7)	Good (1.3+)	106	Normal	70.5	Normal	No	Normal(<5.6)	0	<3	20.5479	<25	<30	Normal(<6.1)	Normal(<6.9)	18.5-24.9	<2	18-
35	141	79	137	79	137	79	158.5	81.4	100.8	86	83	85	4.77	1.3	1.99	1.3	high (80+)	Hyper (1.7+)	Good (1.3+)	137	Abnormal(130+)	79	Normal	Yes	Normal(<5.6)	3	3+	32.4016	25+	30+	Normal(<6.1)	Normal(<6.9)	30+	2+	35-
26	117	83	111	82	108	80	158.2	50.3	75.2	71	65	80	4.78	1	0.9	1	Normal (<80)	Normal (<1.7)	Poor (<1.3)	109.5	Normal	81	Normal	No	Normal(<5.6)	1	<3	20.0981	<25	<30	Normal(<6.1)	Normal(<6.9)	18.5-24.9	<2	25-
24	104	78	101	75	103	74	157.1	65.8	85.9	81	81	83	4.35	0.7	1.85	0.7	high (80+)	Hyper (1.7+)	Poor (<1.3)	102	Normal	74.5	Normal	No	Normal(<5.6)	3	3+	26.6608	25+	<30	Normal(<6.1)	Normal(<6.9)	25.0-29.9	2+	18-
43	116	66	118	67	133	67	158.1	61.7	85.2	99	103	114	5.06	1.4	0.69	1.4	high (80+)	Normal (<1.7)	Good (1.3+)	125.5	Normal	67	Normal	No	Normal(<5.6)	1	<3	24.6843	<25	<30	Normal(<6.1)	Normal(<6.9)	18.5-24.9	<2	35-
39	159	115	139	95	143	113	158	88.1	106	69	71	80	4.65	1.4	2.46	1.4	high (80+)	Hyper (1.7+)	Good (1.3+)	141	Abnormal(130+)	104	Abnormal(85+)	Yes	Normal(<5.6)	3	3+	35.2908	25+	30+	Normal(<6.1)	Normal(<6.9)	30+	2+	35-
34	110	81	110	82	107	82	163.1	56	78.3	96	116	101	5.13	2.2	1.48	2.2	Normal (<80)	Normal (<1.7)	Good (1.3+)	108.5	Normal	82	Normal	No	Normal(<5.6)	0	<3	21.0514	<25	<30	Normal(<6.1)	Normal(<6.9)	18.5-24.9	<2	25-
35	120	78	123	76	124	80	154.4	56.2	77.8	81	86	83	5.57	1.3	0.75	1.3	Normal (<80)	Normal (<1.7)	Good (1.3+)	123.5	Normal	78	Normal	No	Normal(<5.6)	0	<3	23.5745	<25	<30	Normal(<6.1)	Normal(<6.9)	18.5-24.9	<2	35-
25	117	68	112	74	115	74	149.7	78.6	78.6	106	106	104	4.88	1.5	1.25	1.5	Normal (<80)	Normal (<1.7)	Good (1.3+)	113.5	Normal	74	Normal	No	Normal(<5.6)	0	<3	35.0735	25+	30+	Normal(<6.1)	Normal(<6.9)	30+	<2	25-
24	149	93	135	89	135	82	157.7	82.2	95.6	111	109	107	5.47	1	1.62	1	high (80+)	Normal (<1.7)	Poor (<1.3)	135	Abnormal(130+)	85.5	Abnormal(85+)	Yes	Normal(<5.6)	3	3+	33.0528	25+	30+	Normal(<6.1)	Normal(<6.9)	30+	2+	18-
32	125	83	125	84	121	81	149.6	55.7	82.3	76	74	87	4.38	1.4	1.22	1.4	high (80+)	Normal (<1.7)	Good (1.3+)	123	Normal	82.5	Normal	No	Normal(<5.6)	1	<3	24.8881	<25	<30	Normal(<6.1)	Normal(<6.9)	18.5-24.9	<2	25-
25	103	62	101	65	110	59	157.6	60.5	80.9	61	61	58	4.61	1.7	0.71	1.7	high (80+)	Normal (<1.7)	Good (1.3+)	105.5	Normal	62	Normal	No	Normal(<5.6)	1	<3	24.3581	<25	<30	Normal(<6.1)	Normal(<6.9)	18.5-24.9	<2	25-
30	122	73	109	67	109	68	157.1	46.6	69.3	75	63	68	3.68	1.4	0.52	1.5	Normal (<80)	Normal (<1.7)	Good (1.3+)	109	Normal	67.5	Normal	No	Normal(<5.6)	0	<3	18.8814	<25	<30	Normal(<6.1)	Normal(<6.9)	18.5-24.9	<2	25-
24	114	77	115	75	115	76	161	63.7	76.8	85	95	86	3.94	1	0.54	1	Normal (<80)	Normal (<1.7)	Poor (<1.3)	115	Normal	75.5	Normal	No	Normal(<5.6)	1	<3	24.5747	<25	<30	Normal(<6.1)	Normal(<6.9)	18.5-24.9	<2	18-
35	124	84	124	80	113	80	167.8	93.2	103.2	106	99	99	4.89	1.2	1.04	1.2	high (80+)	Normal (<1.7)	Poor (<1.3)	118.5	Normal	80	Normal	No	Normal(<5.6)	2	<3	33.1003	25+	30+	Normal(<6.1)	Normal(<6.9)	30+	2+	35-
30	108	67	108	66	108	66	150.2	53.5	74.4	77	80	93	3.87	1.5	0.43	1.5	Normal (<80)	Normal (<1.7)	Good (1.3+)	108	Normal	66	Normal	No	Normal(<5.6)	0	<3	23.7145	<25	<30	Normal(<6.1)	Normal(<6.9)	18.5-24.9	<2	25-
25	114	75	111	71	110	75	150	70	92.2	112	109	109	5.93	1.6	1	1.6	high (80+)	Normal (<1.7)	Good (1.3+)	110.5	Normal	73	Normal	No	Abnormal(5.6+)	2	<3	31.1111	25+	30+	Normal(<6.1)	Normal(<6.9)	30+	2+	25-
22	111	75	107	71	102	75	157.4	51.4	65.1	80	78	81	4.85	1.4	0.99	1.4	Normal (<80)	Normal (<1.7)	Good (1.3+)	104.5	Normal	73	Normal	No	Normal(<5.6)	0	<3	20.7469	<25	<30	Normal(<6.1)	Normal(<6.9)	18.5-24.9	<2	18-
44	141	90	136	98	143	90	157.7	70.7	87.3	75	76	75	5.32	1.5	1.14	1.5	high (80+)	Normal (<1.7)	Good (1.3+)	139.5	Abnormal(130+)	94	Abnormal(85+)	Yes	Normal(<5.6)	2	<3	28.4286	25+	<30	Normal(<6.1)	Normal(<6.9)	25.0-29.9	2+	35-
48	207	137	209	132	205	141	148.8	82.4	112.3	112	106	103	5.41	1.3	1.41	1.3	high (80+)	Normal (<1.7)	Good (1.3+)	207	Abnormal(130+)	100	Abnormal(85+)	Yes	Normal(<5.6)	2	<3	37.2153	25+	30+	Normal(<6.1)	Normal(<6.9)	30+	2+	45-
16	135	86	125	86	121	73	154.5	49.6	64.5	98	96	90	5.1	1.2	0.6	1.2	Normal (<80)	Normal (<1.7)	Poor (<1.3)	123	Normal	79.5	Normal	No	Normal(<5.6)	1	<3	20.779	<25	<30	Normal(<6.1)	Normal(<6.9)	18.5-24.9	<2	15-
27	126	95	137	92	147	117	154.2	48.5	71.6	116	109	112	4.74	1.4	0.76	1.4	Normal (<80)	Normal (<1.7)	Good (1.3+)	142	Abnormal(130+)	104.5	Abnormal(85+)	Yes	Normal(<5.6)	1	<3	20.3973	<25	<30	Normal(<6.1)	Normal(<6.9)	18.5-24.9	<2	25-
39	114	70	104	71	122	69	150.1	63.9	91.3	103	103	101	5.32	1.4	0.49	1.4	high (80+)	Normal (<1.7)	Good (1.3+)	113	Normal	70	Normal	No	Normal(<5.6)	1	<3	28.3622	25+	<30	Normal(<6.1)	Normal(<6.9)	25.0-29.9	<2	35-
19	107	77	102	71	106	82	156.5	49.9	75	91	98	109	4.38	1.9	0.78	1.9	Normal (<80)	Normal (<1.7)	Good (1.3+)	104	Normal	76.5	Normal	No	Normal(<5.6)	0	<3	20.3738	<25	<30	Normal(<6.1)	Normal(<6.9)	18.5-24.9	<2	18-
22	105	77	106	74	103	80	154.3	56.2	78.7	79	75	75	5.08	2	0.67	2	Normal (<80)	Normal (<1.7)	Good (1.3+)	104.5	Normal	77	Normal	No	Normal(<5.6)	0	<3	23.605	<25	<30	Normal(<6.1)	Normal(<6.9)	18.5-24.9	<2	18-
45	111	73	99	88	100	85	154.1	65.3	92.2	130	123	128	6.21	1	2.46	1	high (80+)	Hyper (1.7+)	Poor (<1.3)	99.5	Normal	86.5	Abnormal(85+)	Yes	Abnormal(5.6+)	5	3+	27.4984	25+	<30	(6.1-7.0)	Normal(<6.9)	25.0-29.9	2+	45-
45	149	98	138	88	142	88	166.8	63.3	77.8	111	114	112	4.89	1.3	1.18	1.3	Normal (<80)	Normal (<1.7)	Good (1.3+)	140	Abnormal(130+)	88	Abnormal(85+)	Yes	Normal(<5.6)	1	<3	22.7516	<25	<30	Normal(<6.1)	Normal(<6.9)	18.5-24.9	<2	45-
35	124	86	129	83	126	83	161.4	86.6	101.7	91	93	88	4.66	1.3	1.81	1.3	high (80+)	Hyper (1.7+)	Good (1.3+)	127.5	Normal	83	Normal	No	Normal(<5.6)	2	<3	33.2438	25+	30+	Normal(<6.1)	Normal(<6.9)	30+	2+	35-
15	145	73	135	77	122	75	164	67.2	95.6	73	84	78	4.96	1.5	1.24	1.5	high (80+)	Normal (<1.7)	Good (1.3+)	128.5	Normal	76	Normal	No	Normal(<5.6)	1	<3	24.9851	<25	<30	Normal(<6.1)	Normal(<6.9)	18.5-24.9	<2	15-
22	113	78	108	76	109	78	156.4	55.8	82	91	98	89	5.22	1.6	0.9	1.6	high (80+)	Normal (<1.7)	Good (1.3+)	108.5	Normal	77	Normal	No	Normal(<5.6)	1	<3	22.8119	<25	<30	Normal(<6.1)	Normal(<6.9)	18.5-24.9	<2	18-
35	155	94	138	91	132	84	153	54.7	75.9	73	74	68	4.58	1.8	0.76	1.8	Normal (<80)	Normal (<1.7)	Good (1.3+)	135	Abnormal(130+)	87.5	Abnormal(85+)	Yes	Normal(<5.6)	1	<3	23.3671	<25	<30	Normal(<6.1)	Normal(<6.9)	18.5-24.9	<2	35-
49	103	77	121	77	102	76	164.1	50.3	75.5	112	116	120	4.63	1.6	2	1.6	Normal (<80)	Hyper (1.7+)	Good (1.3+)	111.5	Normal	76.5	Normal	No	Normal(<5.6)	1	<3	18.6789	<25	<30	Normal(<6.1)	Normal(<6.9)	18.5-24.9	<2	45-
32	124	76	111	76	121	78	165.3	94.6	105	99	106	107	4.82	1.4	0.58	1.4	high (80+)	Normal (<1.7)	Good (1.3+)	116	Normal	77	Normal	No	Normal(<5.6)	1	<3	34.6215	25+	30+	Normal(<6.1)	Normal(<6.9)	30+	<2	25-
35	132	88	127	85	128	81	152.1	78.2	103.4	113	114	109	4.23	1	1.51	1	high (80+)	Normal (<1.7)	Poor (<1.3)	127.5	Normal	83	Normal	No	Normal(<5.6)	2	<3	33.8025	25+	30+	Normal(<6.1)	Normal(<6.9)	30+	2+	35-
37	93	80	98	84	111	84	147.5	61.5	91.9	78	81	78	4.32	1.2	1.27	1.2	high (80+)	Normal (<1.7)	Poor (<1.3)	104.5	Normal	84	Normal	No	Normal(<5.6)	2	<3	28.2677	25+	<30	Normal(<6.1)	Normal(<6.9)	25.0-29.9	2+	35-
41	114	76	117	75	117	73	158.4	50.7	77	74	75	74	4.63	1.5	0.65	1.5	Normal (<80)	Normal (<1.7)	Good (1.3+)	117	Normal	74	Normal	No	Normal(<5.6)	0	<3	20.2068	<25	<30	Normal(<6.1)	Normal(<6.9)	18.5-24.9	<2	35-
28	112	63	105	65	103	65	158	61.8	81.5	62	70	68	4.45	1.4	0.77	1.4	high (80+)	Normal (<1.7)	Good (1.3+)	104	Normal	65	Normal	No	Normal(<5.6)	1	<3	24.7556	<25	<30	Normal(<6.1)	Normal(<6.9)	18.5-24.9	<2	25-
26	147	83	135	82	137	87	150.3	56.8	79	78	83	85	4.12	1.1	1.12	1.1	Normal (<80)	Normal (<1.7)	Poor (<1.3)	136	Abnormal(130+)	84.5	Normal	Yes	Normal(<5.6)	2	<3	25.1438	25+	<30	Normal(<6.1)	Normal(<6.9)	25.0-29.9	2+	25-
24	117	74	108	64	116	82	159.8	104.3	116.9	85	87	85	4.33	1	1.17	1	high (80+)	Normal (<1.7)	Poor (<1.3)	112	Normal	73	Normal	No	Normal(<5.6)	2	<3	40.8442	25+	30+	Normal(<6.1)	Normal(<6.9)	30+	2+	18-
40	114	86	140	93	149	81	161.3	76.8	104.5	104	106	101	6.95	1.3	1.88	1.3	high (80+)	Hyper (1.7+)	Good (1.3+)	144.5	Abnormal(130+)	87	Abnormal(85+)	Yes	Abnormal(5.6+)	4	3+	29.5184	25+	<30	(6.1-7.0)	Normal(<6.9)	25.0-29.9	2+	35-
18	109	69	102	71	105	68	142.2	39	67.5	95	96	100	3.45	1.2	0.57	1.2	Normal (<80)	Normal (<1.7)	Poor (<1.3)	103.5	Normal	69.5	Normal	No	Normal(<5.6)	1	<3	19.287	<25	<30	Normal(<6.1)	Normal(<6.9)	18.5-24.9	<2	18-
16	112	74	109	77	112	77	153.4	49.2	60.1	81	78	86	5.03	2.1	0.82	2.1	Normal (<80)	Normal (<1.7)	Good (1.3+)	110.5	Normal	77	Normal	No	Normal(<5.6)	0	<3	20.9081	<25	<30	Normal(<6.1)	Normal(<6.9)	18.5-24.9	<2	15-
39	176	113	176	109	163	112	162.2	95	105	56	54	60	3.9	1.3	1.11	1.3	high (80+)	Normal (<1.7)	Good (1.3+)	169.5	Abnormal(130+)	110.5	Abnormal(85+)	Yes	Normal(<5.6)	2	<3	36.1095	25+	30+	Normal(<6.1)	Normal(<6.9)	30+	2+	35-
23	111	73	111	70	111	69	148.5	52.6	71.5	75	76	73	3.7	1.5	0.54	1.5	Normal (<80)	Normal (<1.7)	Good (1.3+)	111	Normal	69.5	Normal	No	Normal(<5.6)	0	<3	23.8524	<25	<30	Normal(<6.1)	Normal(<6.9)	18.5-24.9	<2	18-
32	110	73	116	81	116	67	166.2	83	93.4	93	93	89	4.43	1.9	1.07	1.9	high (80+)	Normal (<1.7)	Good (1.3+)	116	Normal	74	Normal	No	Normal(<5.6)	1	<3	30.048	25+	30+	Normal(<6.1)	Normal(<6.9)	30+	<2	25-
47	126	86	126	87	126	87	156.5	73.4	94.7	83	82	81	4.55	1.1	1.77	1.1	high (80+)	Hyper (1.7+)	Poor (<1.3)	126	Normal	87	Abnormal(85+)	Yes	Normal(<5.6)	4	3+	29.9687	25+	<30	Normal(<6.1)	Normal(<6.9)	25.0-29.9	2+	45-
42	138	95	144	98	135	95	154.5	66.4	99.5	94	90	94	5.49	1.3	0.96	1.3	high (80+)	Normal (<1.7)	Good (1.3+)	139.5	Abnormal(130+)	96.5	Abnormal(85+)	Yes	Normal(<5.6)	2	<3	27.817	25+	<30	Normal(<6.1)	Normal(<6.9)	25.0-29.9	2+	35-
44	160	84	143	86	134	84	151.9	65.1	89.2	107	104	107	6.54	1.7	0.92	1.7	high (80+)	Normal (<1.7)	Good (1.3+)	138.5	Abnormal(130+)	85	Abnormal(85+)	Yes	Abnormal(5.6+)	3	3+	28.2141	25+	<30	(6.1-7.0)	Normal(<6.9)	25.0-29.9	2+	35-
27	102	72	91	63	95	67	149.9	57.8	86	75	73	74	3.83	1.3	0.62	1.3	high (80+)	Normal (<1.7)	Good (1.3+)	93	Normal	65	Normal	No	Normal(<5.6)	1	<3	25.7232	25+	<30	Normal(<6.1)	Normal(<6.9)	25.0-29.9	<2	25-
26	109	73	107	69	100	68	162.5	77.4	95.5	99	98	102	4.98	1.5	1.61	1.5	high (80+)	Normal (<1.7)	Good (1.3+)	103.5	Normal	68.5	Normal	No	Normal(<5.6)	1	<3	29.3112	25+	<30	Normal(<6.1)	Normal(<6.9)	25.0-29.9	<2	25-
44	104	63	109	68	111	68	162.2	74.3	92.7	74	77	75	4.48	1.3	0.95	1.3	high (80+)	Normal (<1.7)	Good (1.3+)	110	Normal	68	Normal	No	Normal(<5.6)	1	<3	28.2415	25+	<30	Normal(<6.1)	Normal(<6.9)	25.0-29.9	<2	35-
27	143	96	138	101	142	104	158.6	61.6	71.8	113	111	111	4.4	2	0.73	2	Normal (<80)	Normal (<1.7)	Good (1.3+)	140	Abnormal(130+)	102.5	Abnormal(85+)	Yes	Normal(<5.6)	1	<3	24.4892	<25	<30	Normal(<6.1)	Normal(<6.9)	18.5-24.9	<2	25-
49	120	74	121	78	120	77	150.2	66.3	90.8	103	106	101	5.37	1.5	1.09	1.5	high (80+)	Normal (<1.7)	Good (1.3+)	120.5	Normal	77.5	Normal	No	Normal(<5.6)	1	<3	29.3882	25+	<30	Normal(<6.1)	Normal(<6.9)	25.0-29.9	<2	45-
20	124	77	134	70	133	77	163.5	58.1	73.5	63	60	70	4.54	1	2.33	1	Normal (<80)	Hyper (1.7+)	Poor (<1.3)	133.5	Abnormal(130+)	73.5	Normal	Yes	Normal(<5.6)	3	3+	21.734	<25	<30	Normal(<6.1)	Normal(<6.9)	18.5-24.9	2+	18-
45	132	80	125	81	127	81	172.4	93.5	106.5	84	83	83	4.35	1.4	1.9	1.4	high (80+)	Hyper (1.7+)	Good (1.3+)	126	Normal	81	Normal	No	Normal(<5.6)	2	<3	31.4584	25+	30+	Normal(<6.1)	Normal(<6.9)	30+	2+	45-
42	154	88	142	92	143	93	155.1	90.6	111.5	89	91	86	4.05	1.6	0.91	1.6	high (80+)	Normal (<1.7)	Good (1.3+)	142.5	Abnormal(130+)	92.5	Abnormal(85+)	Yes	Normal(<5.6)	2	<3	37.6621	25+	30+	Normal(<6.1)	Normal(<6.9)	30+	2+	35-
42	124	87	128	83	117	82	158.1	77.3	95.5	76	80	81	4.42	1.4	1.92	1.4	high (80+)	Hyper (1.7+)	Good (1.3+)	122.5	Normal	82.5	Normal	No	Normal(<5.6)	2	<3	30.9254	25+	30+	Normal(<6.1)	Normal(<6.9)	30+	2+	35-
23	146	108	134	99	146	87	157	76.2	100	108	93	90	5.37	1.5	1.09	1.5	high (80+)	Normal (<1.7)	Good (1.3+)	140	Abnormal(130+)	93	Abnormal(85+)	Yes	Normal(<5.6)	2	<3	30.914	25+	30+	Normal(<6.1)	Normal(<6.9)	30+	2+	18-
41	122	73	109	62	116	71	162.9	61.2	84.4	83	79	89	4.69	0.61	0.61	1.7	high (80+)	Normal (<1.7)	Good (1.3+)	112.5	Normal	66.5	Normal	No	Normal(<5.6)	1	<3	23.0627	<25	<30	Normal(<6.1)	Normal(<6.9)	18.5-24.9	<2	35-
21	132	78	127	73	120	67	162.2	73.1	79.5	98	81	89	4.84	2.7	0.46	2.7	Normal (<80)	Normal (<1.7)	Good (1.3+)	123.5	Normal	70	Normal	No	Normal(<5.6)	0	<3	27.7853	25+	<30	Normal(<6.1)	Normal(<6.9)	25.0-29.9	<2	18-
18	104	77	100	70	101	68	151.2	62.4	82	73	73	69	4.01	1.1	0.61	1.1	high (80+)	Normal (<1.7)	Poor (<1.3)	100.5	Normal	69	Normal	No	Normal(<5.6)	2	<3	27.2949	25+	<30	Normal(<6.1)	Normal(<6.9)	25.0-29.9	2+	18-
48	184	114	162	111	162	120	153.6	65.8	94.5	72	78	78	4.32	2	2.21	2	high (80+)	Hyper (1.7+)	Good (1.3+)	162	Abnormal(130+)	115.5	Abnormal(85+)	Yes	Normal(<5.6)	3	3+	27.8897	25+	<30	Normal(<6.1)	Normal(<6.9)	25.0-29.9	2+	45-
21	92	50	85	52	89	51	152	47.1	72	85	85	90	4.45	1.3	0.89	1.3	Normal (<80)	Normal (<1.7)	Good (1.3+)	87	Normal	51.5	Normal	No	Normal(<5.6)	0	<3	20.3861	<25	<30	Normal(<6.1)	Normal(<6.9)	18.5-24.9	<2	18-
16	121	74	124	80	111	69	161.5	73	86.2	83	80	89	5.27	1	1.16	1.1	high (80+)	Normal (<1.7)	Poor (<1.3)	117.5	Normal	74.5	Normal	No	Normal(<5.6)	2	<3	27.9884	25+	<30	Normal(<6.1)	Normal(<6.9)	25.0-29.9	2+	15-
16	113	68	109	86	170	95	159.6	52.6	67.5	94	95	92	4.83	2	0.95	2	Normal (<80)	Normal (<1.7)	Good (1.3+)	139.5	Abnormal(130+)	90.5	Abnormal(85+)	Yes	Normal(<5.6)	1	<3	20.65	<25	<30	Normal(<6.1)	Normal(<6.9)	18.5-24.9	<2	15-
26	112	71	116	73	120	87	159.2	77.1	96	94	97	89	4.13	1.2	1.23	1.2	high (80+)	Normal (<1.7)	Poor (<1.3)	118	Normal	80	Normal	No	Normal(<5.6)	2	<3	30.4206	25+	30+	Normal(<6.1)	Normal(<6.9)	30+	2+	25-
19	113	65	109	66	110	64	156.6	52.6	67.5	94	95	92	4.11	1.5	0.72	1.5	Normal (<80)	Normal (<1.7)	Good (1.3+)	109.5	Normal	65	Normal	No	Normal(<5.6)	0	<3	21.4488	<25	<30	Normal(<6.1)	Normal(<6.9)	18.5-24.9	<2	18-
32	103	71	112	72	122	68	160.1	70.7	89.3	87	72	100	4.98	2	3.64	2	high (80+)	Hyper (1.7+)	Good (1.3+)	117	Normal	70	Normal	No	Normal(<5.6)	2	<3	27.5827	25+	<30	Normal(<6.1)	Normal(<6.9)	25.0-29.9	2+	25-
20	147	86	132	88	135	76	158	43.4	64	112	113	107	5	1.4	0.88	1.4	Normal (<80)	Normal (<1.7)	Good (1.3+)	133.5	Abnormal(130+)	82	Normal	Yes	Normal(<5.6)	1	<3	17.385	<25	<30	Normal(<6.1)	Normal(<6.9)	<18.5	<2	18-
49	154	86	164	86	170	95	157.5	78.4	95.3	88	87	91	4.34	1.4	1.47	1.4	high (80+)	Normal (<1.7)	Good (1.3+)	167	Abnormal(130+)	90.5	Abnormal(85+)	Yes	Normal(<5.6)	2	<3	31.6049	25+	30+	Normal(<6.1)	Normal(<6.9)	30+	2+	45-
28	144	90	126	77	131	50	155.5	79.4	103	90	85	89	4.93	1	0.84	1	high (80+)	Normal (<1.7)	Poor (<1.3)	128.5	Normal	63.5	Normal	No	Normal(<5.6)	2	<3	32.8367	25+	30+	Normal(<6.1)	Normal(<6.9)	30+	2+	25-
31	104	67	96	66	98	67	150.3	65.1	86.4	82	85	82	4.02	0.8	1.75	0.8	high (80+)	Hyper (1.7+)	Poor (<1.3)	97	Normal	66.5	Normal	No	Normal(<5.6)	3	3+	28.8179	25+	<30	Normal(<6.1)	Normal(<6.9)	25.0-29.9	2+	25-
18	129	82	125	72	139	76	157.2	64.3	87.5	92	98	101	4.63	1.3	1.28	1.3	high (80+)	Normal (<1.7)	Good (1.3+)	132	Abnormal(130+)	74	Normal	Yes	Normal(<5.6)	2	<3	26.0199	25+	<30	Normal(<6.1)	Normal(<6.9)	25.0-29.9	2+	18-
22	106	70	96	67	96	71	164.5	87	91	78	78	80	3.99	1.3	0.69	1.3	high (80+)	Normal (<1.7)	Good (1.3+)	96	Normal	69	Normal	No	Normal(<5.6)	1	<3	32.1505	25+	30+	Normal(<6.1)	Normal(<6.9)	30+	<2	18-
26	118	62	109	66	110	64	155.3	46.3	66.2	57	72	59	4.29	1.6	0.97	1.6	Normal (<80)	Normal (<1.7)	Good (1.3+)	109.5	Normal	65	Normal	No	Normal(<5.6)	0	<3	19.1972	<25	<30	Normal(<6.1)	Normal(<6.9)	18.5-24.9	<2	25-
17	120	80	111	69	111	75	160.6	48.4	69.8	80	78	85	4.22	1.4	0.55	1.4	Normal (<80)	Normal (<1.7)	Good (1.3+)	111	Normal	72	Normal	No	Normal(<5.6)	0	<3	18.7653	<25	<30	Normal(<6.1)	Normal(<6.9)	18.5-24.9	<2	15-
20	122	78	113	67	115	74	157.8	53.6	73.3	90	88	89	4.52	1	1.59	1	Normal (<80)	Normal (<1.7)	Poor (<1.3)	114	Normal	70.5	Normal	No	Normal(<5.6)	1	<3	21.5254	<25	<30	Normal(<6.1)	Normal(<6.9)	18.5-24.9	<2	18-
32	113	79	113	76	115	78	164.1	71.1	79.7	76	79	83	5.08	1.3	0.56	1.3	Normal (<80)	Normal (<1.7)	Good (1.3+)	114	Normal	77	Normal	No	Normal(<5.6)	0	<3	26.403	25+	<30	Normal(<6.1)	Normal(<6.9)	25.0-29.9	<2	25-
45	174	91	176	91	192	99	153.3	80.8	105.9	98	96	92	4.74	1.8	1.37	1.8	high (80+)	Normal (<1.7)	Good (1.3+)	184	Abnormal(130+)	95	Abnormal(85+)	Yes	Normal(<5.6)	2	<3	34.3817	25+	30+	Normal(<6.1)	Normal(<6.9)	30+	2+	45-
18	133	84	120	81	125	88	159.5	61.2	76.8	90	91	95	3.92	1	1.85	1	Normal (<80)	Hyper (1.7+)	Poor (<1.3)	122.5	Normal	84.5	Normal	No	Normal(<5.6)	2	<3	24.0564	<25	<30	Normal(<6.1)	Normal(<6.9)	18.5-24.9	2+	18-
17	123	89	113	80	119	78	157.1	51.6	70.3	66	75	80	4.53	1.4	0.75	1.4	Normal (<80)	Normal (<1.7)	Good (1.3+)	116	Normal	79	Normal	No	Normal(<5.6)	0	<3	20.9073	<25	<30	Normal(<6.1)	Normal(<6.9)	18.5-24.9	<2	15-
22	103	76	111	80	108	75	155.1	48.4	70.4	86	88	82	3.48	1.3	0.8	1.3	Normal (<80)	Normal (<1.7)	Good (1.3+)	109.5	Normal	77.5	Normal	No	Normal(<5.6)	0	<3	20.1197	<25	<30	Normal(<6.1)	Normal(<6.9)	18.5-24.9	<2	18-
28	128	83	122	79	122	77	158.5	70.6	90.5	85	85	87	4.62	1.2	1.12	1.2	high (80+)	Normal (<1.7)	Poor (<1.3)	122	Normal	78	Normal	No	Normal(<5.6)	2	<3	28.1026	25+	<30	Normal(<6.1)	Normal(<6.9)	25.0-29.9	2+	25-
27	127	90	124	80	119	83	162.2	74.1	91.5	75	72	74	3.06	1.9	1.05	1.9	high (80+)	Normal (<1.7)	Good (1.3+)	121.5	Normal	81.5	Normal	No	Normal(<5.6)	1	<3	28.1654	25+	<30	Normal(<6.1)	Normal(<6.9)	25.0-29.9	<2	25-
40	116	81	117	85	109	81	160.5	58.2	75.5	74	71	73	4	1.7	0.56	1.7	Normal (<80)	Normal (<1.7)	Good (1.3+)	113	Normal	83	Normal	No	Normal(<5.6)	0	<3	22.5929	<25	<30	Normal(<6.1)	Normal(<6.9)	18.5-24.9	<2	35-
16	127	72	121	78	117	71	161.5	66.8	83.1	96	101	91	4	1.1	2.62	1.1	high (80+)	Hyper (1.7+)	Poor (<1.3)	119	Normal	74.5	Normal	No	Normal(<5.6)	3	3+	25.6113	25+	<30	Normal(<6.1)	Normal(<6.9)	25.0-29.9	2+	15-
16	107	64	109	65	107	68	172.2	77.3	80.5	83	88	91	4.7	1.1	1.7	1.1	high (80+)	Hyper (1.7+)	Poor (<1.3)	108	Normal	66.5	Normal	No	Normal(<5.6)	3	3+	26.0683	25+	<30	Normal(<6.1)	Normal(<6.9)	25.0-29.9	2+	15-
45	130	82	127	94	124	89	159	87.4	103.4	67	75	69	5	1	1.04	1	high (80+)	Normal (<1.7)	Poor (<1.3)	125.5	Normal	91.5	Abnormal(85+)	Yes	Normal(<5.6)	3	3+	34.5714	25+	30+	Normal(<6.1)	Normal(<6.9)	30+	2+	45-
29	121	87	114	81	130	87	159.3	75	91	89	87	89	4.06	2.4	1.47	2.4	high (80+)	Normal (<1.7)	Good (1.3+)	122	Normal	84	Normal	No	Normal(<5.6)	1	<3	29.5549	25+	<30	Normal(<6.1)	Normal(<6.9)	25.0-29.9	<2	25-
15	96	66	96	63	99	61	156	45.3	127	73	76	75	4.5	1.5	1.39	1.5	high (80+)	Normal (<1.7)	Good (1.3+)	97.5	Normal	62	Normal	No	Normal(<5.6)	1	<3	18.6144	<25	<30	Normal(<6.1)	Normal(<6.9)	18.5-24.9	<2	15-
35	121	77	112	75	122	84	155.7	67.9	91.6	89	89	93	5.2	1	1.54	1	high (80+)	Normal (<1.7)	Poor (<1.3)	117	Normal	79.5	Normal	No	Normal(<5.6)	2	<3	28.0087	25+	<30	Normal(<6.1)	Normal(<6.9)	25.0-29.9	2+	35-
33	125	92	130	78	129	87	157	44.3	63.2	70	68	69	3.83	1.2	0.91	1.2	Normal (<80)	Normal (<1.7)	Poor (<1.3)	129.5	Normal	82.5	Normal	No	Normal(<5.6)	1	<3	17.9723	<25	<30	Normal(<6.1)	Normal(<6.9)	<18.5	<2	25-
31	107	75	102	72	100	60	162.6	54.3	77	85	87	82	3.97	1.4	0.51	1.4	Normal (<80)	Normal (<1.7)	Good (1.3+)	101	Normal	66	Normal	No	Normal(<5.6)	0	<3	20.538	<25	<30	Normal(<6.1)	Normal(<6.9)	18.5-24.9	<2	25-
23	131	75	114	64	125	75	164.4	51.6	71.2	103	118	110	4.84	1.1	1.19	1.1	Normal (<80)	Normal (<1.7)	Poor (<1.3)	119.5	Normal	69.5	Normal	No	Normal(<5.6)	1	<3	19.0918	<25	<30	Normal(<6.1)	Normal(<6.9)	18.5-24.9	<2	18-
23	120	74	111	68	106	70	163.5	77.3	85.8	80	82	84	4.03	1.2	1.07	1.2	high (80+)	Normal (<1.7)	Poor (<1.3)	108.5	Normal	69	Normal	No	Normal(<5.6)	2	<3	28.9164	25+	<30	Normal(<6.1)	Normal(<6.9)	25.0-29.9	2+	18-
17	117	75	107	60	109	67	160.9	57.6	73.5	80	82	73	6.01	1.3	0.73	1.3	Normal (<80)	Normal (<1.7)	Good (1.3+)	108	Normal	63.5	Normal	No	Abnormal(5.6+)	1	<3	22.249	<25	<30	Normal(<6.1)	Normal(<6.9)	18.5-24.9	<2	15-
39	126	86	117	82	119	81	167.3	82	94	65	67	63	4.21	1.1	0.54	1.1	high (80+)	Normal (<1.7)	Poor (<1.3)	118	Normal	81.5	Normal	No	Normal(<5.6)	2	<3	29.2969	25+	<30	Normal(<6.1)	Normal(<6.9)	25.0-29.9	2+	35-
15	118	78	114	74	114	74	169.8	57.1	75.4	68	70	74	3.72	1.1	0.71	1.1	Normal (<80)	Normal (<1.7)	Poor (<1.3)	114	Normal	74	Normal	No	Normal(<5.6)	1	<3	19.8044	<25	<30	Normal(<6.1)	Normal(<6.9)	18.5-24.9	<2	15-
21	117	81	117	79	113	68	160.7	57.8	76	64	59	59	4.2	1.6	0.65	1.6	Normal (<80)	Normal (<1.7)	Good (1.3+)	115	Normal	73.5	Normal	No	Normal(<5.6)	0	<3	22.3819	<25	<30	Normal(<6.1)	Normal(<6.9)	18.5-24.9	<2	18-
16	149	101	131	95	141	100	161.2	121.8	120	101	72	65	3.53	1.4	1.86	1.4	high (80+)	Hyper (1.7+)	Good (1.3+)	136	Abnormal(130+)	97.5	Abnormal(85+)	Yes	Normal(<5.6)	3	3+	46.8724	25+	30+	Normal(<6.1)	Normal(<6.9)	30+	2+	15-
29	115	80	115	80	118	82	161.4	68.3	81.7	89	89	96	3.81	1.1	1.52	1.1	high (80+)	Normal (<1.7)	Poor (<1.3)	116.5	Normal	81	Normal	No	Normal(<5.6)	2	<3	26.2188	25+	<30	Normal(<6.1)	Normal(<6.9)	25.0-29.9	2+	25-
45	119	73	117	76	114	72	147.4	47.2	76.5	77	78	80	3.8	1.6	1.7	1.6	Normal (<80)	Hyper (1.7+)	Good (1.3+)	115.5	Normal	74	Normal	No	Normal(<5.6)	1	<3	21.7244	<25	<30	Normal(<6.1)	Normal(<6.9)	18.5-24.9	<2	45-
26	130	79	109	73	118	75	153.5	46.9	73.2	75	76	79	5.51	1.1	0.81	1.1	Normal (<80)	Normal (<1.7)	Poor (<1.3)	113.5	Normal	74	Normal	No	Normal(<5.6)	1	<3	19.9047	<25	<30	Normal(<6.1)	Normal(<6.9)	18.5-24.9	<2	25-
30	128	73	118	83	121	83	156.8	55.6	70.8	75	82	83	4.7	1.3	0.77	1.3	Normal (<80)	Normal (<1.7)	Good (1.3+)	119.5	Normal	83	Normal	No	Normal(<5.6)	0	<3	22.6143	<25	<30	Normal(<6.1)	Normal(<6.9)	18.5-24.9	<2	25-
43	105	61	103	60	102	61	150.5	49.5	73	52	51	53	3.98	1.6	1.03	1.1	Normal (<80)	Normal (<1.7)	Poor (<1.3)	102.5	Normal	60.5	Normal	No	Normal(<5.6)	1	<3	21.8541	<25	<30	Normal(<6.1)	Normal(<6.9)	18.5-24.9	<2	35-
27	144	114	113	74	105	77	150.8	92.9	99.8	80	83	78	4.54	1.9	0.84	1.9	high (80+)	Normal (<1.7)	Good (1.3+)	109	Normal	75.5	Normal	No	Normal(<5.6)	1	<3	40.852	25+	30+	Normal(<6.1)	Normal(<6.9)	30+	<2	25-
24	120	86	107	70	108	78	155.5	49.3	71	81	78	85	4.09	1	0.72	1	Normal (<80)	Normal (<1.7)	Poor (<1.3)	107.5	Normal	74	Normal	No	Normal(<5.6)	1	<3	20.3885	<25	<30	Normal(<6.1)	Normal(<6.9)	18.5-24.9	<2	18-
41	104	64	97	65	98	67	163.9	82.5	104	81	82	80	4.4	104	0.61	1.4	high (80+)	Normal (<1.7)	Good (1.3+)	97.5	Normal	66	Normal	No	Normal(<5.6)	1	<3	30.7111	25+	30+	Normal(<6.1)	Normal(<6.9)	30+	<2	35-
17	90	66	90	59	95	60	155	47.8	72.7	57	57	57	4.03	1	0.9	1	Normal (<80)	Normal (<1.7)	Poor (<1.3)	92.5	Normal	59.5	Normal	No	Normal(<5.6)	1	<3	19.8959	<25	<30	Normal(<6.1)	Normal(<6.9)	18.5-24.9	<2	15-
21	120	73	143	82	122	86	163.1	46.9	73	109	129	115	4.55	1.2	1.05	1.2	Normal (<80)	Normal (<1.7)	Poor (<1.3)	132.5	Abnormal(130+)	84	Normal	Yes	Normal(<5.6)	2	<3	17.6305	<25	<30	Normal(<6.1)	Normal(<6.9)	<18.5	2+	18-
21	110	75	112	69	106	72	160	96.1	103.7	79	77	78	3.73	1.1	1.27	1.1	high (80+)	Normal (<1.7)	Poor (<1.3)	109	Normal	70.5	Normal	No	Normal(<5.6)	2	<3	37.5391	25+	30+	Normal(<6.1)	Normal(<6.9)	30+	2+	18-
15	123	78	115	75	120	75	162.6	104.6	109.5	67	71	77	3.97	0.9	0.8	0.9	high (80+)	Normal (<1.7)	Poor (<1.3)	117.5	Normal	75	Normal	No	Normal(<5.6)	2	<3	39.5631	25+	30+	Normal(<6.1)	Normal(<6.9)	30+	2+	15-
45	104	76	106	75	117	83	158.4	72.1	88.5	66	62	63	4.16	1.3	1.36	1.6	high (80+)	Normal (<1.7)	Good (1.3+)	111.5	Normal	79	Normal	No	Normal(<5.6)	1	<3	28.7359	25+	<30	Normal(<6.1)	Normal(<6.9)	25.0-29.9	<2	45-
27	129	76	122	76	92	64	164	98.5	105.4	72	63	58	3.92	1.4	1.34	1.4	high (80+)	Normal (<1.7)	Good (1.3+)	107	Normal	70	Normal	No	Normal(<5.6)	1	<3	36.6225	25+	30+	Normal(<6.1)	Normal(<6.9)	30+	<2	25-
22	109	78	117	84	112	78	152.3	68.5	84.5	64	64	67	4.91	1.3	1.03	1.3	high (80+)	Normal (<1.7)	Good (1.3+)	114.5	Normal	81	Normal	No	Normal(<5.6)	1	<3	29.5319	25+	<30	Normal(<6.1)	Normal(<6.9)	25.0-29.9	<2	18-
40	108	84	109	86	116	86	151.5	76.2	95.2	81	82	80	4.15	1.3	0.8	1.3	high (80+)	Normal (<1.7)	Good (1.3+)	112.5	Normal	86	Abnormal(85+)	Yes	Normal(<5.6)	2	<3	33.1994	25+	30+	Normal(<6.1)	Normal(<6.9)	30+	2+	35-
30	133	81	118	78	132	83	149.2	54.9	83.5	62	62	62	4.34	1.2	0.88	1.2	high (80+)	Normal (<1.7)	Poor (<1.3)	125	Normal	80.5	Normal	No	Normal(<5.6)	2	<3	24.6624	<25	<30	Normal(<6.1)	Normal(<6.9)	18.5-24.9	2+	25-
27	115	74	119	69	119	76	164.2	82.5	95.8	83	75	81	3.53	1.4	1.07	1.4	high (80+)	Normal (<1.7)	Good (1.3+)	119	Normal	72.5	Normal	No	Normal(<5.6)	1	<3	30.599	25+	30+	Normal(<6.1)	Normal(<6.9)	30+	<2	25-
36	113	75	116	74	120	70	161.3	79.9	91.5	72	76	73	4.03	1.5	2.39	1.5	high (80+)	Hyper (1.7+)	Good (1.3+)	118	Normal	72	Normal	No	Normal(<5.6)	2	<3	30.7099	25+	30+	Normal(<6.1)	Normal(<6.9)	30+	2+	35-
26	128	76	125	78	122	80	151	62.9	88.5	88	88	85	4.44	1.1	0.84	1.1	high (80+)	Normal (<1.7)	Poor (<1.3)	123.5	Normal	79	Normal	No	Normal(<5.6)	2	<3	27.5865	25+	<30	Normal(<6.1)	Normal(<6.9)	25.0-29.9	2+	25-
41	135	85	137	81	131	84	165	88	105.7	77	80	79	4	1.2	4	1.2	high (80+)	Hyper (1.7+)	Poor (<1.3)	134	Abnormal(130+)	82.5	Normal	Yes	Normal(<5.6)	4	3+	32.3232	25+	30+	Normal(<6.1)	Normal(<6.9)	30+	2+	35-
20	130	73	117	73	108	64	173.5	75.9	84.3	75	69	73	5.34	1.4	0.94	1.4	high (80+)	Normal (<1.7)	Good (1.3+)	112.5	Normal	68.5	Normal	No	Normal(<5.6)	1	<3	25.2141	25+	<30	Normal(<6.1)	Normal(<6.9)	25.0-29.9	<2	18-
43	128	91	129	84	126	87	166.7	58.8	75.2	69	69	68	4.34	1.6	0.48	1.6	Normal (<80)	Normal (<1.7)	Good (1.3+)	127.5	Normal	85.5	Abnormal(85+)	Yes	Normal(<5.6)	1	<3	21.1595	<25	<30	Normal(<6.1)	Normal(<6.9)	18.5-24.9	<2	35-
21	113	69	102	67	106	68	163.3	51.8	70.5	73	72	74	4.55	1.2	1.18	1.2	Normal (<80)	Normal (<1.7)	Poor (<1.3)	104	Normal	67.5	Normal	No	Normal(<5.6)	1	<3	19.4248	<25	<30	Normal(<6.1)	Normal(<6.9)	18.5-24.9	<2	18-
34	120	69	113	66	99	67	152.3	66.2	89.5	85	92	91	3.97	1.4	0.65	1.4	high (80+)	Normal (<1.7)	Good (1.3+)	106	Normal	66.5	Normal	No	Normal(<5.6)	1	<3	28.5403	25+	<30	Normal(<6.1)	Normal(<6.9)	25.0-29.9	<2	25-
15	99	60	104	67	96	63	165.8	62.2	78	88	85	96	5.11	1.3	0.52	1.3	Normal (<80)	Normal (<1.7)	Good (1.3+)	100	Normal	65	Normal	No	Normal(<5.6)	0	<3	22.6267	<25	<30	Normal(<6.1)	Normal(<6.9)	18.5-24.9	<2	15-
16	104	59	98	61	67	49	153.1	45.2	65.5	79	78	92	4.57	1.3	0.85	1.3	Normal (<80)	Normal (<1.7)	Good (1.3+)	82.5	Normal	55	Normal	No	Normal(<5.6)	0	<3	19.2836	<25	<30	Normal(<6.1)	Normal(<6.9)	18.5-24.9	<2	15-
42	111	80	108	73	104	75	155.9	45.4	75.4	88	79	83	4.36	3.6	1.76	3.6	Normal (<80)	Hyper (1.7+)	Good (1.3+)	106	Normal	74	Normal	No	Normal(<5.6)	1	<3	18.6794	<25	<30	Normal(<6.1)	Normal(<6.9)	18.5-24.9	<2	35-
26	107	74	106	68	108	71	161	66.2	82.5	69	70	73	4.51	2.1	0.95	2.1	high (80+)	Normal (<1.7)	Good (1.3+)	107	Normal	69.5	Normal	No	Normal(<5.6)	1	<3	25.5391	25+	<30	Normal(<6.1)	Normal(<6.9)	25.0-29.9	<2	25-
27	103	64	108	60	102	60	151.1	54.6	82	67	68	68	4.07	1.7	0.57	1.7	high (80+)	Normal (<1.7)	Good (1.3+)	105	Normal	60	Normal	No	Normal(<5.6)	1	<3	23.9146	<25	<30	Normal(<6.1)	Normal(<6.9)	18.5-24.9	<2	25-
22	103	61	111	63	109	69	158.5	44	60.5	85	93	90	4.25	1.6	0.65	1.6	Normal (<80)	Normal (<1.7)	Good (1.3+)	110	Normal	66	Normal	No	Normal(<5.6)	0	<3	17.5144	<25	<30	Normal(<6.1)	Normal(<6.9)	<18.5	<2	18-
19	128	73	138	71	131	83	148.5	56.7	76.7	81	78	90	4.87	1.6	1.9	1.6	Normal (<80)	Hyper (1.7+)	Good (1.3+)	134.5	Abnormal(130+)	77	Normal	Yes	Normal(<5.6)	2	<3	25.7117	25+	<30	Normal(<6.1)	Normal(<6.9)	25.0-29.9	2+	18-
32	131	71	127	64	131	61	160.5	53.9	73.2	70	64	70	5.89	1.4	0.89	1.4	Normal (<80)	Normal (<1.7)	Good (1.3+)	129	Normal	62.5	Normal	No	Abnormal(5.6+)	1	<3	20.9237	<25	<30	Normal(<6.1)	Normal(<6.9)	18.5-24.9	<2	25-
30	102	67	105	64	102	67	161	71.9	89.7	75	73	75	4.26	1.3	1.11	1.3	high (80+)	Normal (<1.7)	Good (1.3+)	103.5	Normal	65.5	Normal	No	Normal(<5.6)	1	<3	27.7381	25+	<30	Normal(<6.1)	Normal(<6.9)	25.0-29.9	<2	25-
30	107	74	114	77	113	74	163.4	76.8	89.5	93	88	90	4.27	1.6	1.11	1.6	high (80+)	Normal (<1.7)	Good (1.3+)	113.5	Normal	75.5	Normal	No	Normal(<5.6)	1	<3	28.7645	25+	<30	Normal(<6.1)	Normal(<6.9)	25.0-29.9	<2	25-
28	120	77	124	79	118	81	161.5	67.8	96	78	78	81	4.84	1.2	2.88	1.2	high (80+)	Hyper (1.7+)	Poor (<1.3)	121	Normal	80	Normal	No	Normal(<5.6)	3	3+	25.9947	25+	<30	Normal(<6.1)	Normal(<6.9)	25.0-29.9	2+	25-
23	136	77	102	80	129	74	161.1	99.9	114	80	76	79	4.45	1.2	1.62	1.2	high (80+)	Normal (<1.7)	Poor (<1.3)	115.5	Normal	77	Normal	No	Normal(<5.6)	2	<3	38.4924	25+	30+	Normal(<6.1)	Normal(<6.9)	30+	2+	18-
18	112	53	112	53	111	55	163.6	54.2	63.2	78	98	91	4.18	1.5	0.78	1.5	Normal (<80)	Normal (<1.7)	Good (1.3+)	111.5	Normal	54	Normal	No	Normal(<5.6)	0	<3	20.2504	<25	<30	Normal(<6.1)	Normal(<6.9)	18.5-24.9	<2	18-
38	120	69	113	66	99	67	153.3	55	74.2	86	85	83	4.32	1.3	0.73	1.3	Normal (<80)	Normal (<1.7)	Good (1.3+)	106	Normal	66.5	Normal	No	Normal(<5.6)	0	<3	23.4034	<25	<30	Normal(<6.1)	Normal(<6.9)	18.5-24.9	<2	35-
40	132	76	116	76	114	74	160.6	71.4	87.5	56	60	61	4.81	2.1	1.27	2.1	high (80+)	Normal (<1.7)	Good (1.3+)	115	Normal	75	Normal	No	Normal(<5.6)	1	<3	27.6826	25+	<30	Normal(<6.1)	Normal(<6.9)	25.0-29.9	<2	35-
40	113	67	106	67	113	67	165.1	75.3	85.4	72	69	72	4.11	1.7	0.84	1.7	high (80+)	Normal (<1.7)	Good (1.3+)	109.5	Normal	67	Normal	No	Normal(<5.6)	1	<3	27.6249	25+	<30	Normal(<6.1)	Normal(<6.9)	25.0-29.9	<2	35-
29	124	85	114	92	115	84	158.9	69.7	86.2	91	91	93	5.17	1.6	0.9	1.6	high (80+)	Normal (<1.7)	Good (1.3+)	114.5	Normal	88	Abnormal(85+)	Yes	Normal(<5.6)	2	<3	27.6048	25+	<30	Normal(<6.1)	Normal(<6.9)	25.0-29.9	2+	25-
34	116	74	113	77	113	75	158.7	83	89.9	81	80	84	5.08	1	1.01	1	high (80+)	Normal (<1.7)	Poor (<1.3)	113	Normal	76	Normal	No	Normal(<5.6)	2	<3	32.9552	25+	30+	Normal(<6.1)	Normal(<6.9)	30+	2+	25-
49	148	101	137	99	146	101	166.5	86.8	102.4	98	98	98	5.26	1.5	1.21	1.5	high (80+)	Normal (<1.7)	Good (1.3+)	141.5	Abnormal(130+)	100	Abnormal(85+)	Yes	Normal(<5.6)	2	<3	31.3106	25+	30+	Normal(<6.1)	Normal(<6.9)	30+	2+	45-
27	115	71	110	87	107	70	155.1	52.9	71	86	82	78	4.49	1.6	1.02	1.6	Normal (<80)	Normal (<1.7)	Good (1.3+)	108.5	Normal	78.5	Normal	No	Normal(<5.6)	0	<3	21.9903	<25	<30	Normal(<6.1)	Normal(<6.9)	18.5-24.9	<2	25-
31	118	83	108	85	98	81	163.8	93.9	96.4	109	112	106	5.21	1.3	1.9	1.3	high (80+)	Hyper (1.7+)	Good (1.3+)	103	Normal	83	Normal	No	Normal(<5.6)	2	<3	34.9976	25+	30+	Normal(<6.1)	Normal(<6.9)	30+	2+	25-
23	101	66	107	69	108	65	151	45.9	66.5	72	68	11	4.53	1.5	1.13	1.5	Normal (<80)	Normal (<1.7)	Good (1.3+)	107.5	Normal	67	Normal	No	Normal(<5.6)	0	<3	20.1307	<25	<30	Normal(<6.1)	Normal(<6.9)	18.5-24.9	<2	18-
38	118	82	122	89	125	91	161	52.6	69.8	89	107	91	4.38	1.3	0.73	1.3	Normal (<80)	Normal (<1.7)	Good (1.3+)	123.5	Normal	90	Abnormal(85+)	Yes	Normal(<5.6)	1	<3	20.2924	<25	<30	Normal(<6.1)	Normal(<6.9)	18.5-24.9	<2	35-
27	129	94	130	87	134	87	160.6	71.6	83.4	104	85	86	4.57	1.4	0.82	1.4	high (80+)	Normal (<1.7)	Good (1.3+)	132	Abnormal(130+)	87	Abnormal(85+)	Yes	Normal(<5.6)	2	<3	27.7602	25+	<30	Normal(<6.1)	Normal(<6.9)	25.0-29.9	2+	25-
30	121	77	115	76	117	76	146.4	58.1	86	106	103	103	4.3	1.2	0.91	1.2	high (80+)	Normal (<1.7)	Poor (<1.3)	116	Normal	76	Normal	No	Normal(<5.6)	2	<3	27.1078	25+	<30	Normal(<6.1)	Normal(<6.9)	25.0-29.9	2+	25-
40	124	99	135	82	138	102	157.6	52.9	81.2	78	75	80	22.6	0.9	3.04	0.9	high (80+)	Hyper (1.7+)	Poor (<1.3)	136.5	Abnormal(130+)	92	Abnormal(85+)	Yes	Abnormal(5.6+)	5	3+	21.2982	<25	<30	7.1+	(7.0+)	18.5-24.9	2+	35-
25	121	76	118	69	116	71	164.6	57.2	74.5	93	87	93	4.45	1.8	1.73	1.8	Normal (<80)	Hyper (1.7+)	Good (1.3+)	117	Normal	70	Normal	No	Normal(<5.6)	1	<3	21.1123	<25	<30	Normal(<6.1)	Normal(<6.9)	18.5-24.9	<2	25-
39	132	92	132	90	126	87	152	80.6	106.8	90	91	89	4	1.2	1.91	1.2	high (80+)	Hyper (1.7+)	Poor (<1.3)	129	Normal	88.5	Abnormal(85+)	Yes	Normal(<5.6)	4	3+	34.8857	25+	30+	Normal(<6.1)	Normal(<6.9)	30+	2+	35-
44	144	85	102	65	104	64	167.5	87.1	102	81	79	76	4.29	1.5	1.29	1.5	high (80+)	Normal (<1.7)	Good (1.3+)	103	Normal	64.5	Normal	No	Normal(<5.6)	1	<3	31.0448	25+	30+	Normal(<6.1)	Normal(<6.9)	30+	<2	35-
18	99	55	97	55	97	53	144.3	50.5	71	68	70	71	4.57	1.6	0.78	1.6	Normal (<80)	Normal (<1.7)	Good (1.3+)	97	Normal	54	Normal	No	Normal(<5.6)	0	<3	24.2526	<25	<30	Normal(<6.1)	Normal(<6.9)	18.5-24.9	<2	18-
27	120	76	107	79	112	80	159	77.1	96.8	81	80	85	3.52	1.4	1.46	1.4	high (80+)	Normal (<1.7)	Good (1.3+)	109.5	Normal	79.5	Normal	No	Normal(<5.6)	1	<3	30.4972	25+	30+	Normal(<6.1)	Normal(<6.9)	30+	<2	25-
29	103	54	106	60	102	58	151	64	81.5	72	68	72	3.87	1.2	0.99	1.2	high (80+)	Normal (<1.7)	Poor (<1.3)	104	Normal	59	Normal	No	Normal(<5.6)	2	<3	28.0689	25+	<30	Normal(<6.1)	Normal(<6.9)	25.0-29.9	2+	25-
19	118	71	114	71	112	70	159.2	49	71	96	93	93	4.72	1.1	1.54	1.1	Normal (<80)	Normal (<1.7)	Poor (<1.3)	113	Normal	70.5	Normal	No	Normal(<5.6)	1	<3	19.3335	<25	<30	Normal(<6.1)	Normal(<6.9)	18.5-24.9	<2	18-
20	125	99	101	85	109	78	152.4	91	104.1	89	83	87	5.03	1.3	1.02	1.3	high (80+)	Normal (<1.7)	Good (1.3+)	105	Normal	81.5	Normal	No	Normal(<5.6)	1	<3	39.1806	25+	30+	Normal(<6.1)	Normal(<6.9)	30+	<2	18-
23	93	67	95	65	101	65	155.2	49.2	72	111	99	103	4.12	0.8	1.07	0.8	Normal (<80)	Normal (<1.7)	Poor (<1.3)	98	Normal	65	Normal	No	Normal(<5.6)	1	<3	20.4259	<25	<30	Normal(<6.1)	Normal(<6.9)	18.5-24.9	<2	18-
20	133	71	127	71	127	73	162.4	53.3	76.2	95	96	99	5.74	2.5	0.55	2.5	Normal (<80)	Normal (<1.7)	Good (1.3+)	127	Normal	72	Normal	No	Abnormal(5.6+)	1	<3	20.2095	<25	<30	Normal(<6.1)	Normal(<6.9)	18.5-24.9	<2	18-
17	135	89	114	89	113	85	157.4	56.4	79.5	81	83	86	4.49	1.5	0.9	1.2	Normal (<80)	Normal (<1.7)	Poor (<1.3)	113.5	Normal	87	Abnormal(85+)	Yes	Normal(<5.6)	2	<3	22.7651	<25	<30	Normal(<6.1)	Normal(<6.9)	18.5-24.9	2+	15-
38	134	83	133	78	141	80	166	66	84	89	89	98	5	1.9	0.98	1.9	high (80+)	Normal (<1.7)	Good (1.3+)	137	Abnormal(130+)	79	Normal	Yes	Normal(<5.6)	2	<3	23.9512	<25	<30	Normal(<6.1)	Normal(<6.9)	18.5-24.9	2+	35-
34	110	78	118	77	108	77	161.1	60	76.5	71	74	70	5.38	1.1	0.93	1.1	Normal (<80)	Normal (<1.7)	Poor (<1.3)	113	Normal	77	Normal	No	Normal(<5.6)	1	<3	23.1185	<25	<30	Normal(<6.1)	Normal(<6.9)	18.5-24.9	<2	25-
32	112	88	106	80	108	88	146.8	51.3	86.5	71	81	83	4.63	1.3	0.93	1.3	high (80+)	Normal (<1.7)	Good (1.3+)	107	Normal	84	Normal	No	Normal(<5.6)	1	<3	23.8048	<25	<30	Normal(<6.1)	Normal(<6.9)	18.5-24.9	<2	25-
22	106	70	101	66	106	71	154.4	64.5	86	77	79	77	4.58	1.4	1.04	1.4	high (80+)	Normal (<1.7)	Good (1.3+)	103.5	Normal	68.5	Normal	No	Normal(<5.6)	1	<3	27.0561	25+	<30	Normal(<6.1)	Normal(<6.9)	25.0-29.9	<2	18-
28	107	68	101	64	101	70	163.8	72.5	85.5	87	85	83	5.91	1.7	0.83	1.7	high (80+)	Normal (<1.7)	Good (1.3+)	101	Normal	67	Normal	No	Abnormal(5.6+)	2	<3	27.0216	25+	<30	Normal(<6.1)	Normal(<6.9)	25.0-29.9	2+	25-
42	121	72	108	82	112	69	157.4	87.4	102	58	64	67	5.12	1.4	2.05	1.4	high (80+)	Hyper (1.7+)	Good (1.3+)	110	Normal	75.5	Normal	No	Normal(<5.6)	2	<3	35.2778	25+	30+	Normal(<6.1)	Normal(<6.9)	30+	2+	35-
40	111	66	110	64	115	62	160.6	94.9	105.7	75	78	72	5	1.2	1.64	1.2	high (80+)	Normal (<1.7)	Poor (<1.3)	112.5	Normal	63	Normal	No	Normal(<5.6)	2	<3	36.7938	25+	30+	Normal(<6.1)	Normal(<6.9)	30+	2+	35-
32	118	75	124	92	118	92	157.8	82.4	99.2	99	108	102	12.33	1.3	1.72	1.3	high (80+)	Hyper (1.7+)	Good (1.3+)	121	Normal	92	Abnormal(85+)	Yes	Abnormal(5.6+)	4	3+	33.0913	25+	30+	7.1+	(7.0+)	30+	2+	25-
49	125	76	121	80	117	70	155.1	66.2	83.5	98	101	98	5.8	1.7	2.07	1.2	high (80+)	Hyper (1.7+)	Poor (<1.3)	119	Normal	75	Normal	No	Abnormal(5.6+)	4	3+	27.5191	25+	<30	Normal(<6.1)	Normal(<6.9)	25.0-29.9	2+	45-
28	134	83	133	78	141	80	166	66	84	89	89	98	5.15	1.1	0.8	1.1	high (80+)	Normal (<1.7)	Poor (<1.3)	137	Abnormal(130+)	79	Normal	Yes	Normal(<5.6)	3	3+	23.9512	<25	<30	Normal(<6.1)	Normal(<6.9)	18.5-24.9	2+	25-
25	134	94	121	94	133	93	155.2	67.7	91.5	71	82	75	4.08	1.3	1.76	1.3	high (80+)	Hyper (1.7+)	Good (1.3+)	127	Normal	93.5	Abnormal(85+)	Yes	Normal(<5.6)	3	3+	28.1064	25+	<30	Normal(<6.1)	Normal(<6.9)	25.0-29.9	2+	25-
36	137	73	121	71	129	73	162.4	70.5	87	75	76	76	3.88	1.5	0.4	1.5	high (80+)	Normal (<1.7)	Good (1.3+)	125	Normal	72	Normal	No	Normal(<5.6)	1	<3	26.7311	25+	<30	Normal(<6.1)	Normal(<6.9)	25.0-29.9	<2	35-
47	135	87	134	85	130	81	167.3	89.1	96.5	60	88	55	5.33	1.2	0.72	1.2	high (80+)	Normal (<1.7)	Poor (<1.3)	132	Abnormal(130+)	83	Normal	Yes	Normal(<5.6)	3	3+	31.8336	25+	30+	Normal(<6.1)	Normal(<6.9)	30+	2+	45-
35	122	85	113	87	123	88	153.4	71.6	87.5	80	84	83	4.23	1.7	0.67	1.7	high (80+)	Normal (<1.7)	Good (1.3+)	118	Normal	87.5	Abnormal(85+)	Yes	Normal(<5.6)	2	<3	30.4272	25+	30+	Normal(<6.1)	Normal(<6.9)	30+	2+	35-
23	134	92	131	82	127	82	161.5	53.6	71	81	80	78	5.01	2	0.89	2	Normal (<80)	Normal (<1.7)	Good (1.3+)	129	Normal	82	Normal	No	Normal(<5.6)	0	<3	20.5504	<25	<30	Normal(<6.1)	Normal(<6.9)	18.5-24.9	<2	18-
33	107	68	101	64	101	70	157.2	51	74	78	82	84	4.31	1.4	1.02	1.4	Normal (<80)	Normal (<1.7)	Good (1.3+)	101	Normal	67	Normal	No	Normal(<5.6)	0	<3	20.6379	<25	<30	Normal(<6.1)	Normal(<6.9)	18.5-24.9	<2	25-
46	124	84	126	85	123	87	157.4	81.9	99.8	80	85	88	3.96	1.9	0.88	1.9	high (80+)	Normal (<1.7)	Good (1.3+)	124.5	Normal	86	Abnormal(85+)	Yes	Normal(<5.6)	2	<3	33.0578	25+	30+	Normal(<6.1)	Normal(<6.9)	30+	2+	45-
40	148	78	132	78	127	22	152.5	105	116.5	80	80	80	4.62	1.6	1.6	1.58	high (80+)	Normal (<1.7)	Good (1.3+)	129.5	Normal	50	Normal	No	Normal(<5.6)	1	<3	45.1491	25+	30+	Normal(<6.1)	Normal(<6.9)	30+	<2	35-
31	111	77	109	78	108	80	150.4	83.6	98.7	69	68	72	3.8	1.6	0.75	1.6	high (80+)	Normal (<1.7)	Good (1.3+)	108.5	Normal	79	Normal	No	Normal(<5.6)	1	<3	36.9582	25+	30+	Normal(<6.1)	Normal(<6.9)	30+	<2	25-
44	118	67	93	74	104	69	157	43.8	65.8	90	105	82	4.05	104	0.72	1.4	Normal (<80)	Normal (<1.7)	Good (1.3+)	98.5	Normal	71.5	Normal	No	Normal(<5.6)	0	<3	17.7695	<25	<30	Normal(<6.1)	Normal(<6.9)	<18.5	<2	35-
35	112	72	102	70	107	71	166	64.9	83.5	67	71	75	4.4	1.6	0.82	1.6	high (80+)	Normal (<1.7)	Good (1.3+)	104.5	Normal	70.5	Normal	No	Normal(<5.6)	1	<3	23.552	<25	<30	Normal(<6.1)	Normal(<6.9)	18.5-24.9	<2	35-
27	98	69	101	64	101	66	157.2	59.3	76.5	75	79	79	4.66	1.2	0.66	1.2	Normal (<80)	Normal (<1.7)	Poor (<1.3)	101	Normal	65	Normal	No	Normal(<5.6)	1	<3	23.9966	<25	<30	Normal(<6.1)	Normal(<6.9)	18.5-24.9	<2	25-
22	107	68	100	57	101	55	160	54.2	77.1	102	99	101	4.23	1.4	1.34	1.4	Normal (<80)	Normal (<1.7)	Good (1.3+)	100.5	Normal	56	Normal	No	Normal(<5.6)	0	<3	21.1719	<25	<30	Normal(<6.1)	Normal(<6.9)	18.5-24.9	<2	18-
45	98	74	108	74	104	78	165.5	78.5	106	100	98	101	5.86	1.2	1.06	1.2	high (80+)	Normal (<1.7)	Poor (<1.3)	106	Normal	76	Normal	No	Abnormal(5.6+)	3	3+	28.6598	25+	<30	Normal(<6.1)	Normal(<6.9)	25.0-29.9	2+	45-
27	114	78	110	74	113	80	161.3	66.8	85.5	88	88	94	4.14	1.7	0.67	1.7	high (80+)	Normal (<1.7)	Good (1.3+)	111.5	Normal	77	Normal	No	Normal(<5.6)	1	<3	25.6748	25+	<30	Normal(<6.1)	Normal(<6.9)	25.0-29.9	<2	25-
42	156	105	142	120	145	118	151.1	81.2	105.4	67	80	81	4.76	1.5	1.05	1.5	high (80+)	Normal (<1.7)	Good (1.3+)	143.5	Abnormal(130+)	119	Abnormal(85+)	Yes	Normal(<5.6)	2	<3	35.5654	25+	30+	Normal(<6.1)	Normal(<6.9)	30+	2+	35-
32	111	73	111	72	105	72	157.3	61	80.8	72	71	74	4.34	1.6	0.78	1.6	high (80+)	Normal (<1.7)	Good (1.3+)	108	Normal	72	Normal	No	Normal(<5.6)	1	<3	24.6532	<25	<30	Normal(<6.1)	Normal(<6.9)	18.5-24.9	<2	25-
15	103	69	103	63	103	63	154	77.4	91.8	81	80	79	4.34	1.2	1.09	1.2	high (80+)	Normal (<1.7)	Poor (<1.3)	103	Normal	63	Normal	No	Normal(<5.6)	2	<3	32.6362	25+	30+	Normal(<6.1)	Normal(<6.9)	30+	2+	15-
19	88	49	98	45	98	58	153.2	56.3	88.8	83	52	59	4.5	0.9	0.8	0.9	high (80+)	Normal (<1.7)	Poor (<1.3)	98	Normal	51.5	Normal	No	Normal(<5.6)	2	<3	23.9878	<25	<30	Normal(<6.1)	Normal(<6.9)	18.5-24.9	2+	18-
28	138	79	116	82	123	82	155.1	54.6	77.5	81	82	84	4.81	1.3	0.73	1.3	Normal (<80)	Normal (<1.7)	Good (1.3+)	119.5	Normal	82	Normal	No	Normal(<5.6)	0	<3	22.697	<25	<30	Normal(<6.1)	Normal(<6.9)	18.5-24.9	<2	25-
24	112	76	117	76	114	75	151.8	48.2	69	75	82	92	4.44	1	0.92	1	Normal (<80)	Normal (<1.7)	Poor (<1.3)	115.5	Normal	75.5	Normal	No	Normal(<5.6)	1	<3	20.9172	<25	<30	Normal(<6.1)	Normal(<6.9)	18.5-24.9	<2	18-
17	117	64	105	64	109	65	162.7	61.6	79.5	65	62	62	5.15	1.9	0.65	1.9	Normal (<80)	Normal (<1.7)	Good (1.3+)	107	Normal	64.5	Normal	No	Normal(<5.6)	0	<3	23.2705	<25	<30	Normal(<6.1)	Normal(<6.9)	18.5-24.9	<2	15-
37	120	78	110	74	110	74	160	100.2	108.8	84	86	88	3.96	1.1	1.15	1.1	high (80+)	Normal (<1.7)	Poor (<1.3)	110	Normal	74	Normal	No	Normal(<5.6)	2	<3	39.1406	25+	30+	Normal(<6.1)	Normal(<6.9)	30+	2+	35-
38	174	101	164	100	166	103	152.7	60.7	93.5	79	77	75	4.82	1.5	1.4	1.5	high (80+)	Normal (<1.7)	Good (1.3+)	165	Abnormal(130+)	101.5	Abnormal(85+)	Yes	Normal(<5.6)	2	<3	26.0322	25+	<30	Normal(<6.1)	Normal(<6.9)	25.0-29.9	2+	35-
35	117	78	116	77	116	69	162.9	60.8	83.2	88	87	99	6.3	1.3	0.87	1.3	high (80+)	Normal (<1.7)	Good (1.3+)	116	Normal	73	Normal	No	Abnormal(5.6+)	2	<3	22.9119	<25	<30	(6.1-7.0)	Normal(<6.9)	18.5-24.9	2+	35-
46	117	80	117	76	117	84	159.2	98.7	110	78	80	78	4.66	1	0.95	1	high (80+)	Normal (<1.7)	Poor (<1.3)	117	Normal	80	Normal	No	Normal(<5.6)	2	<3	38.9432	25+	30+	Normal(<6.1)	Normal(<6.9)	30+	2+	45-
21	100	60	100	69	98	73	155.1	50.6	71.6	67	67	71	3.85	1.2	0.92	1.2	Normal (<80)	Normal (<1.7)	Poor (<1.3)	99	Normal	71	Normal	No	Normal(<5.6)	1	<3	21.0342	<25	<30	Normal(<6.1)	Normal(<6.9)	18.5-24.9	<2	18-
15	130	85	118	78	127	96	148	44.1	76.5	98	103	98	5.15	1.9	0.65	1.9	Normal (<80)	Normal (<1.7)	Good (1.3+)	122.5	Normal	87	Abnormal(85+)	Yes	Normal(<5.6)	1	<3	20.1333	<25	<30	Normal(<6.1)	Normal(<6.9)	18.5-24.9	<2	15-
30	123	73	116	72	119	74	154.2	54.7	79	86	91	93	4.12	1.1	0.64	1.1	Normal (<80)	Normal (<1.7)	Poor (<1.3)	117.5	Normal	73	Normal	No	Normal(<5.6)	1	<3	23.0048	<25	<30	Normal(<6.1)	Normal(<6.9)	18.5-24.9	<2	25-
48	126	89	116	88	116	87	156.1	86.6	112.8	60	67	67	4.59	1.3	0.81	1.3	high (80+)	Normal (<1.7)	Good (1.3+)	116	Normal	87.5	Abnormal(85+)	Yes	Normal(<5.6)	2	<3	35.5396	25+	30+	Normal(<6.1)	Normal(<6.9)	30+	2+	45-
24	97	59	97	60	97	60	156	52.1	75.5	53	56	58	3.25	1.4	0.83	1.4	Normal (<80)	Normal (<1.7)	Good (1.3+)	97	Normal	60	Normal	No	Normal(<5.6)	0	<3	21.4086	<25	<30	Normal(<6.1)	Normal(<6.9)	18.5-24.9	<2	18-
23	99	74	111	70	117	70	160	59.6	79.3	74	70	70	4.48	1.2	0.56	1.2	Normal (<80)	Normal (<1.7)	Poor (<1.3)	114	Normal	70	Normal	No	Normal(<5.6)	1	<3	23.2812	<25	<30	Normal(<6.1)	Normal(<6.9)	18.5-24.9	<2	18-
20	112	81	106	72	104	64	158.7	60.8	77.5	78	85	85	5.18	1	1.09	1	Normal (<80)	Normal (<1.7)	Poor (<1.3)	105	Normal	68	Normal	No	Normal(<5.6)	1	<3	24.1407	<25	<30	Normal(<6.1)	Normal(<6.9)	18.5-24.9	<2	18-
16	121	79	109	75	109	71	157.3	52.6	70.2	81	83	74	3.87	1.1	1.12	1.1	Normal (<80)	Normal (<1.7)	Poor (<1.3)	109	Normal	73	Normal	No	Normal(<5.6)	1	<3	21.2583	<25	<30	Normal(<6.1)	Normal(<6.9)	18.5-24.9	<2	15-
16	93	60	89	61	97	63	149.5	59.3	83.5	103	100	102	3.95	1.8	1.13	1.8	high (80+)	Normal (<1.7)	Good (1.3+)	93	Normal	62	Normal	No	Normal(<5.6)	1	<3	26.5321	25+	<30	Normal(<6.1)	Normal(<6.9)	25.0-29.9	<2	15-
28	116	70	116	73	115	73	149.9	70.5	92.9	106	104	106	4.03	1.2	1.01	1.2	high (80+)	Normal (<1.7)	Poor (<1.3)	115.5	Normal	73	Normal	No	Normal(<5.6)	2	<3	31.3752	25+	30+	Normal(<6.1)	Normal(<6.9)	30+	2+	25-
48	101	68	100	62	104	67	155.2	74	101.3	60	59	61	5.37	1.2	1.45	1.2	high (80+)	Normal (<1.7)	Poor (<1.3)	102	Normal	64.5	Normal	No	Normal(<5.6)	2	<3	30.7219	25+	30+	Normal(<6.1)	Normal(<6.9)	30+	2+	45-
34	113	87	106	79	113	78	162.8	65.5	86.6	103	96	109	4.09	1.1	0.59	1.1	high (80+)	Normal (<1.7)	Poor (<1.3)	109.5	Normal	78.5	Normal	No	Normal(<5.6)	2	<3	24.7134	<25	<30	Normal(<6.1)	Normal(<6.9)	18.5-24.9	2+	25-
31	116	74	122	74	122	74	153.4	58.5	75.8	132	69	69	3.58	1.4	0.67	1.4	Normal (<80)	Normal (<1.7)	Good (1.3+)	122	Normal	74	Normal	No	Normal(<5.6)	0	<3	24.8602	<25	<30	Normal(<6.1)	Normal(<6.9)	18.5-24.9	<2	25-
31	116	71	109	70	110	69	151.1	37.8	67	72	73	80	3.57	1.1	0.59	1.1	Normal (<80)	Normal (<1.7)	Poor (<1.3)	109.5	Normal	69.5	Normal	No	Normal(<5.6)	1	<3	16.5563	<25	<30	Normal(<6.1)	Normal(<6.9)	<18.5	<2	25-
35	110	69	115	68	110	71	159.1	62.9	89.3	80	83	87	9.06	1.5	1.05	1.5	high (80+)	Normal (<1.7)	Good (1.3+)	112.5	Normal	69.5	Normal	No	Abnormal(5.6+)	2	<3	24.8491	<25	<30	7.1+	(7.0+)	18.5-24.9	2+	35-
31	108	74	108	66	111	77	155.1	67.7	83.2	82	60	82	4.59	1.3	0.81	1.3	high (80+)	Normal (<1.7)	Good (1.3+)	109.5	Normal	71.5	Normal	No	Normal(<5.6)	1	<3	28.1426	25+	<30	Normal(<6.1)	Normal(<6.9)	25.0-29.9	<2	25-
31	118	75	124	76	115	75	150.3	86.2	101.8	88	90	88	5.04	1.3	0.7	1.3	high (80+)	Normal (<1.7)	Good (1.3+)	119.5	Normal	75.5	Normal	No	Normal(<5.6)	1	<3	38.1583	25+	30+	Normal(<6.1)	Normal(<6.9)	30+	<2	25-
32	149	93	138	95	148	92	158.2	70.2	95	72	77	68	4.5	1.7	1.05	1.7	high (80+)	Normal (<1.7)	Good (1.3+)	143	Abnormal(130+)	93.5	Abnormal(85+)	Yes	Normal(<5.6)	2	<3	28.0494	25+	<30	Normal(<6.1)	Normal(<6.9)	25.0-29.9	2+	25-
40	110	75	120	79	121	87	159.2	87.9	108.9	80	79	80	4.43	1.1	1.88	1.1	high (80+)	Hyper (1.7+)	Poor (<1.3)	120.5	Normal	83	Normal	No	Normal(<5.6)	3	3+	34.6819	25+	30+	Normal(<6.1)	Normal(<6.9)	30+	2+	35-
26	125	82	128	77	115	79	162	92.8	102	96	94	79	5.58	1.1	1.33	1.1	high (80+)	Normal (<1.7)	Poor (<1.3)	121.5	Normal	78	Normal	No	Normal(<5.6)	2	<3	35.3605	25+	30+	Normal(<6.1)	Normal(<6.9)	30+	2+	25-
16	98	66	98	66	94	66	161.3	66	91.2	85	86	88	4.17	1.2	1.72	1.2	high (80+)	Hyper (1.7+)	Poor (<1.3)	96	Normal	66	Normal	No	Normal(<5.6)	3	3+	25.3674	25+	<30	Normal(<6.1)	Normal(<6.9)	25.0-29.9	2+	15-
32	103	62	104	60	106	64	164.2	68.5	90.5	82	74	81	3.14	1.2	0.85	1.2	high (80+)	Normal (<1.7)	Poor (<1.3)	105	Normal	62	Normal	No	Normal(<5.6)	2	<3	25.4065	25+	<30	Normal(<6.1)	Normal(<6.9)	25.0-29.9	2+	25-
36	131	88	129	89	130	83	162.7	88	98.5	71	70	74	4.31	1	1.15	1	high (80+)	Normal (<1.7)	Poor (<1.3)	129.5	Normal	86	Abnormal(85+)	Yes	Normal(<5.6)	3	3+	33.2436	25+	30+	Normal(<6.1)	Normal(<6.9)	30+	2+	35-
16	127	74	108	73	115	76	152.1	58.2	86.3	96	91	95	4.66	1.4	0.76	1.4	high (80+)	Normal (<1.7)	Good (1.3+)	111.5	Normal	74.5	Normal	No	Normal(<5.6)	1	<3	25.1573	25+	<30	Normal(<6.1)	Normal(<6.9)	25.0-29.9	<2	15-
39	123	66	118	77	110	75	163	94.9	102.2	80	79	81	5.45	1.2	1.2	1.2	high (80+)	Normal (<1.7)	Poor (<1.3)	114	Normal	76	Normal	No	Normal(<5.6)	2	<3	35.7183	25+	30+	Normal(<6.1)	Normal(<6.9)	30+	2+	35-
24	113	74	105	68	104	67	158.5	50.2	68.6	86	83	80	4.26	1.1	0.99	1.1	Normal (<80)	Normal (<1.7)	Poor (<1.3)	104.5	Normal	67.5	Normal	No	Normal(<5.6)	1	<3	19.9823	<25	<30	Normal(<6.1)	Normal(<6.9)	18.5-24.9	<2	18-
19	110	75	123	66	118	77	160.5	61.8	81.5	81	80	79	3.85	1.3	0.87	1.3	high (80+)	Normal (<1.7)	Good (1.3+)	120.5	Normal	71.5	Normal	No	Normal(<5.6)	1	<3	23.9904	<25	<30	Normal(<6.1)	Normal(<6.9)	18.5-24.9	<2	18-
31	122	84	120	78	136	81	161.7	71.6	88.2	99	99	90	4.67	1.2	0.86	1.2	high (80+)	Normal (<1.7)	Poor (<1.3)	128	Normal	79.5	Normal	No	Normal(<5.6)	2	<3	27.3837	25+	<30	Normal(<6.1)	Normal(<6.9)	25.0-29.9	2+	25-
23	111	62	112	67	103	62	153.2	59.5	75.3	64	69	66	4.21	1.3	0.93	1.3	Normal (<80)	Normal (<1.7)	Good (1.3+)	107.5	Normal	64.5	Normal	No	Normal(<5.6)	0	<3	25.3513	25+	<30	Normal(<6.1)	Normal(<6.9)	25.0-29.9	<2	18-
30	108	60	106	63	112	62	155.1	73.4	89.4	60	68	71	3.58	1.5	0.56	1.5	high (80+)	Normal (<1.7)	Good (1.3+)	109	Normal	62.5	Normal	No	Normal(<5.6)	1	<3	30.5121	25+	30+	Normal(<6.1)	Normal(<6.9)	30+	<2	25-
40	109	69	107	70	101	71	161	76.1	96.3	83	84	81	4.93	1	0.65	1	high (80+)	Normal (<1.7)	Poor (<1.3)	104	Normal	70.5	Normal	No	Normal(<5.6)	2	<3	29.3584	25+	<30	Normal(<6.1)	Normal(<6.9)	25.0-29.9	2+	35-
24	132	90	143	90	124	90	149.6	78.7	96.5	91	86	91	4.97	0.9	2.12	0.9	high (80+)	Hyper (1.7+)	Poor (<1.3)	133.5	Abnormal(130+)	90	Abnormal(85+)	Yes	Normal(<5.6)	4	3+	35.1651	25+	30+	Normal(<6.1)	Normal(<6.9)	30+	2+	18-
38	129	75	123	87	122	84	154.4	67.9	96.6	81	75	77	4.29	1.8	1.15	1.8	high (80+)	Normal (<1.7)	Good (1.3+)	122.5	Normal	85.5	Abnormal(85+)	Yes	Normal(<5.6)	2	<3	28.4823	25+	<30	Normal(<6.1)	Normal(<6.9)	25.0-29.9	2+	35-
17	131	100	138	102	136	104	159.9	78.6	89	62	60	62	4.46	1.7	0.69	1.7	high (80+)	Normal (<1.7)	Good (1.3+)	137	Abnormal(130+)	103	Abnormal(85+)	Yes	Normal(<5.6)	2	<3	30.7415	25+	30+	Normal(<6.1)	Normal(<6.9)	30+	2+	15-
49	105	58	109	64	103	58	167.4	55.3	71.5	86	57	51	5.13	1.3	0.52	1.3	Normal (<80)	Normal (<1.7)	Good (1.3+)	106	Normal	61	Normal	No	Normal(<5.6)	0	<3	19.734	<25	<30	Normal(<6.1)	Normal(<6.9)	18.5-24.9	<2	45-
30	106	75	121	81	110	74	156	75.1	92.8	88	97	88	4.76	1.4	1.07	1.4	high (80+)	Normal (<1.7)	Good (1.3+)	115.5	Normal	77.5	Normal	No	Normal(<5.6)	1	<3	30.8596	25+	30+	Normal(<6.1)	Normal(<6.9)	30+	<2	25-
33	108	73	108	65	107	67	159	50.1	70	68	64	67	4.16	1.2	0.86	1.2	Normal (<80)	Normal (<1.7)	Poor (<1.3)	107.5	Normal	66	Normal	No	Normal(<5.6)	1	<3	19.8173	<25	<30	Normal(<6.1)	Normal(<6.9)	18.5-24.9	<2	25-
34	112	74	112	72	104	75	160	51.5	69.5	80	80	86	4.36	1.4	0.67	1.4	Normal (<80)	Normal (<1.7)	Good (1.3+)	108	Normal	73.5	Normal	No	Normal(<5.6)	0	<3	20.1172	<25	<30	Normal(<6.1)	Normal(<6.9)	18.5-24.9	<2	25-
36	108	75	101	72	101	77	145.8	69.5	89	68	73	80	4.74	0.9	2.75	0.9	high (80+)	Hyper (1.7+)	Poor (<1.3)	101	Normal	74.5	Normal	No	Normal(<5.6)	3	3+	32.6941	25+	30+	Normal(<6.1)	Normal(<6.9)	30+	2+	35-
28	131	79	125	90	144	89	150.5	45.6	71.7	97	94	100	3.99	2.2	0.39	2.2	Normal (<80)	Normal (<1.7)	Good (1.3+)	134.5	Abnormal(130+)	89.5	Abnormal(85+)	Yes	Normal(<5.6)	1	<3	20.1322	<25	<30	Normal(<6.1)	Normal(<6.9)	18.5-24.9	<2	25-
32	132	91	133	87	132	92	164.5	87.2	110	107	109	111	4.27	1.2	1.17	1.2	high (80+)	Normal (<1.7)	Poor (<1.3)	132.5	Abnormal(130+)	89.5	Abnormal(85+)	Yes	Normal(<5.6)	3	3+	32.2244	25+	30+	Normal(<6.1)	Normal(<6.9)	30+	2+	25-
28	110	77	105	72	108	70	158.2	52.5	70.4	81	86	84	3.82	1.6	0.72	1.6	Normal (<80)	Normal (<1.7)	Good (1.3+)	106.5	Normal	71	Normal	No	Normal(<5.6)	0	<3	20.9771	<25	<30	Normal(<6.1)	Normal(<6.9)	18.5-24.9	<2	25-
30	122	89	119	85	120	88	153.3	95	110.5	79	80	83	4.03	1	1.3	1	high (80+)	Normal (<1.7)	Poor (<1.3)	119.5	Normal	86.5	Abnormal(85+)	Yes	Normal(<5.6)	3	3+	40.424	25+	30+	Normal(<6.1)	Normal(<6.9)	30+	2+	25-
26	150	98	135	91	157	107	173.5	80.2	90.8	81	86	86	4.91	1.1	0.84	1.1	high (80+)	Normal (<1.7)	Poor (<1.3)	146	Abnormal(130+)	99	Abnormal(85+)	Yes	Normal(<5.6)	3	3+	26.6425	25+	<30	Normal(<6.1)	Normal(<6.9)	25.0-29.9	2+	25-
45	139	104	141	107	139	102	152.5	73.9	99.5	85	82	82	4.76	1.3	1.11	1.3	high (80+)	Normal (<1.7)	Good (1.3+)	140	Abnormal(130+)	104.5	Abnormal(85+)	Yes	Normal(<5.6)	2	<3	31.7764	25+	30+	Normal(<6.1)	Normal(<6.9)	30+	2+	45-
32	133	90	124	84	123	94	161.3	81.1	91.9	94	94	90	3.78	1.3	1.04	1.3	high (80+)	Normal (<1.7)	Good (1.3+)	123.5	Normal	89	Abnormal(85+)	Yes	Normal(<5.6)	2	<3	31.1711	25+	30+	Normal(<6.1)	Normal(<6.9)	30+	2+	25-
15	127	85	130	71	129	79	148.4	60.8	74.3	104	95	96	4.3	1.1	1.97	1.1	Normal (<80)	Hyper (1.7+)	Poor (<1.3)	129.5	Normal	75	Normal	No	Normal(<5.6)	2	<3	27.6081	25+	<30	Normal(<6.1)	Normal(<6.9)	25.0-29.9	2+	15-
24	114	64	112	66	109	66	157	61.5	91.5	91	87	88	4.13	1.6	1.27	1.6	high (80+)	Normal (<1.7)	Good (1.3+)	110.5	Normal	66	Normal	No	Normal(<5.6)	1	<3	24.9503	<25	<30	Normal(<6.1)	Normal(<6.9)	18.5-24.9	<2	18-
30	119	81	108	71	105	75	160.5	81.9	96	80	86	88	5.43	1.1	1.13	1.1	high (80+)	Normal (<1.7)	Poor (<1.3)	106.5	Normal	73	Normal	No	Normal(<5.6)	2	<3	31.7932	25+	30+	Normal(<6.1)	Normal(<6.9)	30+	2+	25-
30	107	79	106	80	130	72	161.4	51.1	76.5	87	92	96	4.16	0.8	0.63	0.8	Normal (<80)	Normal (<1.7)	Poor (<1.3)	118	Normal	76	Normal	No	Normal(<5.6)	1	<3	19.6162	<25	<30	Normal(<6.1)	Normal(<6.9)	18.5-24.9	<2	25-
36	111	78	101	74	105	73	152.8	69.8	101.5	74	81	81	5.43	1.1	0.92	1.1	high (80+)	Normal (<1.7)	Poor (<1.3)	103	Normal	73.5	Normal	No	Normal(<5.6)	2	<3	29.8957	25+	<30	Normal(<6.1)	Normal(<6.9)	25.0-29.9	2+	35-
28	117	79	114	83	106	73	157.9	66.6	81.4	86	93	86	4.41	1.7	0.83	1.7	high (80+)	Normal (<1.7)	Good (1.3+)	110	Normal	78	Normal	No	Normal(<5.6)	1	<3	26.7122	25+	<30	Normal(<6.1)	Normal(<6.9)	25.0-29.9	<2	25-
29	102	84	104	66	97	62	164	56.1	73.5	84	81	80	4.87	1.1	1.76	1.1	Normal (<80)	Hyper (1.7+)	Poor (<1.3)	100.5	Normal	64	Normal	No	Normal(<5.6)	2	<3	20.8581	<25	<30	Normal(<6.1)	Normal(<6.9)	18.5-24.9	2+	25-
34	122	87	117	84	123	85	157.5	72.9	98	87	87	88	4.87	1.1	1.76	1.1	high (80+)	Hyper (1.7+)	Poor (<1.3)	120	Normal	84.5	Normal	No	Normal(<5.6)	3	3+	29.3878	25+	<30	Normal(<6.1)	Normal(<6.9)	25.0-29.9	2+	25-
40	120	72	101	74	105	73	153.2	66.5	89	61	59	60	4.8	1.6	0.62	1.6	high (80+)	Normal (<1.7)	Good (1.3+)	103	Normal	73.5	Normal	No	Normal(<5.6)	1	<3	28.3338	25+	<30	Normal(<6.1)	Normal(<6.9)	25.0-29.9	<2	35-
28	115	82	115	74	111	69	164.5	68.4	93.2	80	74	79	3.95	0.9	0.92	0.9	high (80+)	Normal (<1.7)	Poor (<1.3)	113	Normal	71.5	Normal	No	Normal(<5.6)	2	<3	25.2769	25+	<30	Normal(<6.1)	Normal(<6.9)	25.0-29.9	2+	25-
40	145	95	141	98	135	102	155.4	81.2	98.2	87	92	88	5	1.2	3.4	1.2	high (80+)	Hyper (1.7+)	Poor (<1.3)	138	Abnormal(130+)	100	Abnormal(85+)	Yes	Normal(<5.6)	4	3+	33.6244	25+	30+	Normal(<6.1)	Normal(<6.9)	30+	2+	35-
28	91	69	99	64	92	65	160.8	49.7	69.6	78	77	90	4.13	1	0.98	1	Normal (<80)	Normal (<1.7)	Poor (<1.3)	95.5	Normal	64.5	Normal	No	Normal(<5.6)	1	<3	19.2214	<25	<30	Normal(<6.1)	Normal(<6.9)	18.5-24.9	<2	25-
28	115	62	105	63	103	67	168	56.2	76	91	92	91	3.45	1.5	1.45	1.5	Normal (<80)	Normal (<1.7)	Good (1.3+)	104	Normal	65	Normal	No	Normal(<5.6)	0	<3	19.9121	<25	<30	Normal(<6.1)	Normal(<6.9)	18.5-24.9	<2	25-
36	113	85	106	80	108	87	164.2	81.3	94.5	90	92	105	3.95	1.1	0.97	1.1	high (80+)	Normal (<1.7)	Poor (<1.3)	107	Normal	83.5	Normal	No	Normal(<5.6)	2	<3	30.1539	25+	30+	Normal(<6.1)	Normal(<6.9)	30+	2+	35-
34	122	100	137	82	133	63	157.5	83.3	101.2	88	95	88	5.38	1.1	1.26	1.1	high (80+)	Normal (<1.7)	Poor (<1.3)	135	Abnormal(130+)	72.5	Normal	Yes	Normal(<5.6)	3	3+	33.5802	25+	30+	Normal(<6.1)	Normal(<6.9)	30+	2+	25-
31	133	86	121	83	115	82	152.2	49.2	70.8	102	102	105	4.12	1.5	0.97	1.5	Normal (<80)	Normal (<1.7)	Good (1.3+)	118	Normal	82.5	Normal	No	Normal(<5.6)	0	<3	21.2391	<25	<30	Normal(<6.1)	Normal(<6.9)	18.5-24.9	<2	25-
18	105	70	101	67	97	62	147.1	57.6	86.3	75	78	85	4.06	0.8	2.95	0.8	high (80+)	Hyper (1.7+)	Poor (<1.3)	99	Normal	64.5	Normal	No	Normal(<5.6)	3	3+	26.6193	25+	<30	Normal(<6.1)	Normal(<6.9)	25.0-29.9	2+	18-
17	108	60	105	60	99	61	152.2	57.5	77	102	98	100	4.74	1.5	1.08	1.5	Normal (<80)	Normal (<1.7)	Good (1.3+)	102	Normal	60.5	Normal	No	Normal(<5.6)	0	<3	24.8221	<25	<30	Normal(<6.1)	Normal(<6.9)	18.5-24.9	<2	15-
35	112	68	112	67	115	64	155.5	59.2	81.5	75	78	79	4.08	1.3	0.8	1.3	high (80+)	Normal (<1.7)	Good (1.3+)	113.5	Normal	65.5	Normal	No	Normal(<5.6)	1	<3	24.4828	<25	<30	Normal(<6.1)	Normal(<6.9)	18.5-24.9	<2	35-
18	11	57	114	63	122	61	174.1	69.4	80.5	85	85	85	4.4	1	1.33	1	high (80+)	Normal (<1.7)	Poor (<1.3)	118	Normal	62	Normal	No	Normal(<5.6)	2	<3	22.8961	<25	<30	Normal(<6.1)	Normal(<6.9)	18.5-24.9	2+	18-
18	123	72	124	68	114	70	168.8	54.6	79.5	75	78	79	4.33	1.1	3.24	1.1	Normal (<80)	Hyper (1.7+)	Poor (<1.3)	119	Normal	69	Normal	No	Normal(<5.6)	2	<3	19.1623	<25	<30	Normal(<6.1)	Normal(<6.9)	18.5-24.9	2+	18-
29	129	78	121	78	124	84	163.2	71.5	91	82	76	78	4.11	1	1.49	1	high (80+)	Normal (<1.7)	Poor (<1.3)	122.5	Normal	81	Normal	No	Normal(<5.6)	2	<3	26.8451	25+	<30	Normal(<6.1)	Normal(<6.9)	25.0-29.9	2+	25-
25	126	84	127	84	126	82	163.5	54.5	70.4	73	78	73	4.33	1.2	0.65	1.2	Normal (<80)	Normal (<1.7)	Poor (<1.3)	126.5	Normal	83	Normal	No	Normal(<5.6)	1	<3	20.3874	<25	<30	Normal(<6.1)	Normal(<6.9)	18.5-24.9	<2	25-
49	123	87	108	77	123	81	158.9	70.3	94.5	75	77	82	4.54	0.5	1.63	0.5	high (80+)	Normal (<1.7)	Poor (<1.3)	115.5	Normal	79	Normal	No	Normal(<5.6)	2	<3	27.8425	25+	<30	Normal(<6.1)	Normal(<6.9)	25.0-29.9	2+	45-
18	114	78	114	71	114	66	160.2	65.9	80.7	102	102	102	3.75	1.5	2.18	1.5	high (80+)	Hyper (1.7+)	Good (1.3+)	114	Normal	68.5	Normal	No	Normal(<5.6)	2	<3	25.6779	25+	<30	Normal(<6.1)	Normal(<6.9)	25.0-29.9	2+	18-
28	94	61	92	66	90	59	159.6	47.2	69	83	87	81	4.65	1.9	0.67	1.9	Normal (<80)	Normal (<1.7)	Good (1.3+)	91	Normal	62.5	Normal	No	Normal(<5.6)	0	<3	18.53	<25	<30	Normal(<6.1)	Normal(<6.9)	18.5-24.9	<2	25-
44	144	91	124	103	145	95	147.1	47.1	71.8	74	92	86	4.21	1.2	0.68	1.2	Normal (<80)	Normal (<1.7)	Poor (<1.3)	134.5	Abnormal(130+)	99	Abnormal(85+)	Yes	Normal(<5.6)	2	<3	21.7669	<25	<30	Normal(<6.1)	Normal(<6.9)	18.5-24.9	2+	35-
28	111	76	116	65	122	75	161.1	74.6	91.5	74	75	86	4.8	0.9	0.65	0.9	high (80+)	Normal (<1.7)	Poor (<1.3)	119	Normal	70	Normal	No	Normal(<5.6)	2	<3	28.744	25+	<30	Normal(<6.1)	Normal(<6.9)	25.0-29.9	2+	25-
17	121	52	122	62	109	59	159.3	47.5	65.5	109	107	107	4.75	1.1	0.56	1.1	Normal (<80)	Normal (<1.7)	Poor (<1.3)	115.5	Normal	60.5	Normal	No	Normal(<5.6)	1	<3	18.7181	<25	<30	Normal(<6.1)	Normal(<6.9)	18.5-24.9	<2	15-
34	107	58	107	53	96	54	164.1	62.4	79.8	92	92	90	4.94	1.1	1.16	1.1	Normal (<80)	Normal (<1.7)	Poor (<1.3)	101.5	Normal	53.5	Normal	No	Normal(<5.6)	1	<3	23.1722	<25	<30	Normal(<6.1)	Normal(<6.9)	18.5-24.9	<2	25-
21	128	77	135	83	126	76	149.5	55.5	80.5	90	94	94	4.72	1.2	0.42	1.2	high (80+)	Normal (<1.7)	Poor (<1.3)	130.5	Abnormal(130+)	79.5	Normal	Yes	Normal(<5.6)	3	3+	24.8319	<25	<30	Normal(<6.1)	Normal(<6.9)	18.5-24.9	2+	18-
16	114	84	126	81	126	79	163.5	61.3	81.7	84	56	55	4.66	1.3	0.45	1.3	high (80+)	Normal (<1.7)	Good (1.3+)	126	Normal	80	Normal	No	Normal(<5.6)	1	<3	22.9311	<25	<30	Normal(<6.1)	Normal(<6.9)	18.5-24.9	<2	15-
23	104	68	104	62	105	67	149.5	60.1	81.5	77	84	91	4.32	1	1.96	1	high (80+)	Hyper (1.7+)	Poor (<1.3)	104.5	Normal	64.5	Normal	No	Normal(<5.6)	3	3+	26.8901	25+	<30	Normal(<6.1)	Normal(<6.9)	25.0-29.9	2+	18-
49	117	62	132	63	110	60	149.5	44	73	110	101	105	4.62	1.7	0.77	1.7	Normal (<80)	Normal (<1.7)	Good (1.3+)	121	Normal	61.5	Normal	No	Normal(<5.6)	0	<3	19.6866	<25	<30	Normal(<6.1)	Normal(<6.9)	18.5-24.9	<2	45-
35	92	52	98	55	96	53	158.2	47.5	70.5	56	56	56	3.66	1.2	0.47	1.2	Normal (<80)	Normal (<1.7)	Poor (<1.3)	97	Normal	54	Normal	No	Normal(<5.6)	1	<3	18.9793	<25	<30	Normal(<6.1)	Normal(<6.9)	18.5-24.9	<2	35-
35	112	71	110	80	118	76	152.4	72.6	100.6	83	87	81	4.37	1	1.65	1	high (80+)	Normal (<1.7)	Poor (<1.3)	114	Normal	78	Normal	No	Normal(<5.6)	2	<3	31.2584	25+	30+	Normal(<6.1)	Normal(<6.9)	30+	2+	35-
48	119	70	119	83	121	80	160.5	93.4	108	80	76	81	4.66	0.8	1.68	0.8	high (80+)	Normal (<1.7)	Poor (<1.3)	120	Normal	81.5	Normal	No	Normal(<5.6)	2	<3	36.2574	25+	30+	Normal(<6.1)	Normal(<6.9)	30+	2+	45-
24	109	76	107	72	104	68	166.1	60	70.7	84	94	95	3.44	1.2	0.6	1.2	Normal (<80)	Normal (<1.7)	Poor (<1.3)	105.5	Normal	70	Normal	No	Normal(<5.6)	1	<3	21.7476	<25	<30	Normal(<6.1)	Normal(<6.9)	18.5-24.9	<2	18-
38	105	70	93	71	100	76	155.2	57.6	82	73	71	76	4.1	1	0.44	1	high (80+)	Normal (<1.7)	Poor (<1.3)	96.5	Normal	73.5	Normal	No	Normal(<5.6)	2	<3	23.9133	<25	<30	Normal(<6.1)	Normal(<6.9)	18.5-24.9	2+	35-
15	102	70	109	71	106	68	153.9	45.7	72.2	98	98	98	4.11	1.4	0.8	1.4	Normal (<80)	Normal (<1.7)	Good (1.3+)	107.5	Normal	69.5	Normal	No	Normal(<5.6)	0	<3	19.2947	<25	<30	Normal(<6.1)	Normal(<6.9)	18.5-24.9	<2	15-
25	151	94	126	88	133	88	155.9	55.5	76.8	83	82	81	4.31	1.6	0.77	1.6	Normal (<80)	Normal (<1.7)	Good (1.3+)	129.5	Normal	88	Abnormal(85+)	Yes	Normal(<5.6)	1	<3	22.835	<25	<30	Normal(<6.1)	Normal(<6.9)	18.5-24.9	<2	25-
23	116	86	113	80	107	80	169.2	64.3	73.4	82	85	87	4.62	1	0.7	1	Normal (<80)	Normal (<1.7)	Poor (<1.3)	110	Normal	80	Normal	No	Normal(<5.6)	1	<3	22.46	<25	<30	Normal(<6.1)	Normal(<6.9)	18.5-24.9	<2	18-
17	122	72	114	66	113	70	159.6	68.6	68.6	101	93	91	5.18	1.2	1.4	1.2	Normal (<80)	Normal (<1.7)	Poor (<1.3)	113.5	Normal	68	Normal	No	Normal(<5.6)	1	<3	26.9314	25+	<30	Normal(<6.1)	Normal(<6.9)	25.0-29.9	<2	15-
49	129	103	112	79	112	75	163.6	63.9	79.5	64	59	57	4.14	0.68	0.68	1.4	Normal (<80)	Normal (<1.7)	Good (1.3+)	112	Normal	77	Normal	No	Normal(<5.6)	0	<3	23.8745	<25	<30	Normal(<6.1)	Normal(<6.9)	18.5-24.9	<2	45-
25	122	80	120	77	112	74	165.2	75.9	82.5	76	73	60	4.6	1	0.53	1	high (80+)	Normal (<1.7)	Poor (<1.3)	116	Normal	75.5	Normal	No	Normal(<5.6)	2	<3	27.8113	25+	<30	Normal(<6.1)	Normal(<6.9)	25.0-29.9	2+	25-
28	95	66	93	60	92	62	155.2	54.8	74.2	69	67	76	4.27	1.2	0.71	1.2	Normal (<80)	Normal (<1.7)	Poor (<1.3)	92.5	Normal	61	Normal	No	Normal(<5.6)	1	<3	22.7508	<25	<30	Normal(<6.1)	Normal(<6.9)	18.5-24.9	<2	25-
16	115	55	95	54	97	54	158.4	53.4	70.4	84	81	88	4.05	1.5	0.5	1.5	Normal (<80)	Normal (<1.7)	Good (1.3+)	96	Normal	54	Normal	No	Normal(<5.6)	0	<3	21.2829	<25	<30	Normal(<6.1)	Normal(<6.9)	18.5-24.9	<2	15-
15	110	30	114	97	114	69	151.9	48.5	76.8	83	93	92	4.18	1.3	0.48	1.3	Normal (<80)	Normal (<1.7)	Good (1.3+)	114	Normal	83	Normal	No	Normal(<5.6)	0	<3	21.0197	<25	<30	Normal(<6.1)	Normal(<6.9)	18.5-24.9	<2	15-
24	146	106	132	91	136	85	158.3	89	105.2	73	65	64	5.49	1.4	0.84	1.4	high (80+)	Normal (<1.7)	Good (1.3+)	134	Abnormal(130+)	88	Abnormal(85+)	Yes	Normal(<5.6)	2	<3	35.5163	25+	30+	Normal(<6.1)	Normal(<6.9)	30+	2+	18-
16	111	70	118	69	120	71	154	57.5	76.8	96	96	91	4.04	0.9	0.98	0.9	Normal (<80)	Normal (<1.7)	Poor (<1.3)	119	Normal	70	Normal	No	Normal(<5.6)	1	<3	24.2452	<25	<30	Normal(<6.1)	Normal(<6.9)	18.5-24.9	<2	15-
43	102	73	109	78	105	80	153.8	45.8	70.8	87	87	89	5.11	1.6	0.65	1.6	Normal (<80)	Normal (<1.7)	Good (1.3+)	107	Normal	79	Normal	No	Normal(<5.6)	0	<3	19.3621	<25	<30	Normal(<6.1)	Normal(<6.9)	18.5-24.9	<2	35-
24	107	71	107	69	105	69	151.7	53.1	78.8	87	79	83	4.97	1.3	1.2	1.3	Normal (<80)	Normal (<1.7)	Good (1.3+)	106	Normal	69	Normal	No	Normal(<5.6)	0	<3	23.074	<25	<30	Normal(<6.1)	Normal(<6.9)	18.5-24.9	<2	18-
26	115	71	115	77	115	77	156	90	94.2	87	84	86	4.29	1.2	0.66	1.2	high (80+)	Normal (<1.7)	Poor (<1.3)	115	Normal	77	Normal	No	Normal(<5.6)	2	<3	36.9823	25+	30+	Normal(<6.1)	Normal(<6.9)	30+	2+	25-
45	116	77	112	72	122	76	151.1	73	103	83	84	86	4.74	1.3	1.18	1.3	high (80+)	Normal (<1.7)	Good (1.3+)	117	Normal	74	Normal	No	Normal(<5.6)	1	<3	31.9738	25+	30+	Normal(<6.1)	Normal(<6.9)	30+	<2	45-
37	100	64	95	64	95	64	158.5	56.6	74.6	82	87	88	4.65	1.2	1.4	1.2	Normal (<80)	Normal (<1.7)	Poor (<1.3)	95	Normal	64	Normal	No	Normal(<5.6)	1	<3	22.5298	<25	<30	Normal(<6.1)	Normal(<6.9)	18.5-24.9	<2	35-
39	111	72	111	68	105	68	154.4	73.1	99	76	78	76	5.64	1.4	1.44	1.4	high (80+)	Normal (<1.7)	Good (1.3+)	108	Normal	68	Normal	No	Abnormal(5.6+)	2	<3	30.6636	25+	30+	Normal(<6.1)	Normal(<6.9)	30+	2+	35-
43	112	67	113	62	115	62	155.3	52.8	67.7	88	80	78	4.16	1.4	0.43	1.4	Normal (<80)	Normal (<1.7)	Good (1.3+)	114	Normal	62	Normal	No	Normal(<5.6)	0	<3	21.8923	<25	<30	Normal(<6.1)	Normal(<6.9)	18.5-24.9	<2	35-
40	115	79	115	74	109	78	158	84.8	102	81	75	81	4.35	1.7	1.09	1.7	high (80+)	Normal (<1.7)	Good (1.3+)	112	Normal	76	Normal	No	Normal(<5.6)	1	<3	33.9689	25+	30+	Normal(<6.1)	Normal(<6.9)	30+	<2	35-
23	105	68	105	66	105	66	159.6	57.1	73.1	87	91	93	4.67	1.4	0.93	1.4	Normal (<80)	Normal (<1.7)	Good (1.3+)	105	Normal	66	Normal	No	Normal(<5.6)	0	<3	22.4166	<25	<30	Normal(<6.1)	Normal(<6.9)	18.5-24.9	<2	18-
24	114	81	116	72	110	74	160.8	81.7	94.8	78	78	81	4.56	1.2	1.02	1.2	high (80+)	Normal (<1.7)	Poor (<1.3)	113	Normal	73	Normal	No	Normal(<5.6)	2	<3	31.5973	25+	30+	Normal(<6.1)	Normal(<6.9)	30+	2+	18-
22	134	77	128	77	136	79	161.5	79.6	95.5	81	80	78	4.43	1.2	2.67	1.2	high (80+)	Hyper (1.7+)	Poor (<1.3)	132	Abnormal(130+)	78	Normal	Yes	Normal(<5.6)	4	3+	30.5188	25+	30+	Normal(<6.1)	Normal(<6.9)	30+	2+	18-
23	106	63	106	63	107	64	157.8	57.5	71	83	87	88	4.76	0.7	0.44	0.7	Normal (<80)	Normal (<1.7)	Poor (<1.3)	106.5	Normal	63.5	Normal	No	Normal(<5.6)	1	<3	23.0916	<25	<30	Normal(<6.1)	Normal(<6.9)	18.5-24.9	<2	18-
30	154	96	114	92	131	103	152.9	99.1	123.4	69	71	72	4.92	1.1	1.85	1.1	high (80+)	Hyper (1.7+)	Poor (<1.3)	122.5	Normal	97.5	Abnormal(85+)	Yes	Normal(<5.6)	4	3+	42.3895	25+	30+	Normal(<6.1)	Normal(<6.9)	30+	2+	25-
45	138	69	144	80	144	82	163	69.9	76.5	85	96	94	4.38	1.9	0.9	1.9	Normal (<80)	Normal (<1.7)	Good (1.3+)	144	Abnormal(130+)	81	Normal	Yes	Normal(<5.6)	1	<3	26.3089	25+	<30	Normal(<6.1)	Normal(<6.9)	25.0-29.9	<2	45-
40	136	86	132	81	115	90	152	98.5	98.5	70	70	92	5.02	1.72	1.72	1.6	high (80+)	Hyper (1.7+)	Good (1.3+)	123.5	Normal	85.5	Abnormal(85+)	Yes	Normal(<5.6)	3	3+	42.63	25+	30+	Normal(<6.1)	Normal(<6.9)	30+	2+	35-
37	111	66	109	66	115	67	157.2	69.5	97.8	79	77	79	4.13	0.9	0.71	0.9	high (80+)	Normal (<1.7)	Poor (<1.3)	112	Normal	66.5	Normal	No	Normal(<5.6)	2	<3	28.1242	25+	<30	Normal(<6.1)	Normal(<6.9)	25.0-29.9	2+	35-
48	132	84	131	83	137	76	153.5	77.3	91.4	75	77	73	4.21	1.8	1.3	1.8	high (80+)	Normal (<1.7)	Good (1.3+)	134	Abnormal(130+)	79.5	Normal	Yes	Normal(<5.6)	2	<3	32.8067	25+	30+	Normal(<6.1)	Normal(<6.9)	30+	2+	45-
22	85	58	94	63	92	64	163.7	87.4	101.7	65	64	65	3.78	1.2	0.82	1.2	high (80+)	Normal (<1.7)	Poor (<1.3)	93	Normal	63.5	Normal	No	Normal(<5.6)	2	<3	32.6148	25+	30+	Normal(<6.1)	Normal(<6.9)	30+	2+	18-
47	142	96	139	91	129	94	157.2	88.3	98.5	70	70	72	4.22	1.9	1.6	1.9	high (80+)	Normal (<1.7)	Good (1.3+)	134	Abnormal(130+)	92.5	Abnormal(85+)	Yes	Normal(<5.6)	2	<3	35.7319	25+	30+	Normal(<6.1)	Normal(<6.9)	30+	2+	45-
35	136	88	129	80	120	78	151.2	85.9	112.8	87	88	87	4.35	1.1	1.69	1.1	high (80+)	Normal (<1.7)	Poor (<1.3)	124.5	Normal	79	Normal	No	Normal(<5.6)	2	<3	37.5742	25+	30+	Normal(<6.1)	Normal(<6.9)	30+	2+	35-
48	189	117	167	110	169	106	151	66.7	90.1	97	97	96	4.72	1.1	1	1.1	high (80+)	Normal (<1.7)	Poor (<1.3)	168	Abnormal(130+)	108	Abnormal(85+)	Yes	Normal(<5.6)	3	3+	29.2531	25+	<30	Normal(<6.1)	Normal(<6.9)	25.0-29.9	2+	45-
30	134	84	139	88	135	77	166.3	93.7	105.7	79	77	79	5.52	1.1	1	1.4	high (80+)	Normal (<1.7)	Good (1.3+)	137	Abnormal(130+)	82.5	Normal	Yes	Normal(<5.6)	2	<3	33.8809	25+	30+	Normal(<6.1)	Normal(<6.9)	30+	2+	25-
36	124	77	123	81	118	75	154.4	83.7	102.5	97	98	97	6.05	1	2.13	1	high (80+)	Hyper (1.7+)	Poor (<1.3)	120.5	Normal	78	Normal	No	Abnormal(5.6+)	4	3+	35.11	25+	30+	6.05	Normal(<6.9)	30+	2+	35-
27	113	77	108	77	119	78	149.7	73	97	97	98	97	4.02	1	0.96	1	high (80+)	Normal (<1.7)	Poor (<1.3)	113.5	Normal	77.5	Normal	No	Normal(<5.6)	2	<3	32.5746	25+	30+	Normal(<6.1)	Normal(<6.9)	30+	2+	25-
16	133	83	170	76	127	81	158.2	94.4	102.5	87	76	87	4.1	1.4	0.69	1.4	high (80+)	Normal (<1.7)	Good (1.3+)	148.5	Abnormal(130+)	78.5	Normal	Yes	Normal(<5.6)	2	<3	37.7189	25+	30+	Normal(<6.1)	Normal(<6.9)	30+	2+	15-
30	102	70	99	72	106	68	155.8	64.4	79	110	114	109	3.18	1.4	0.7	1.4	Normal (<80)	Normal (<1.7)	Good (1.3+)	102.5	Normal	70	Normal	No	Normal(<5.6)	0	<3	26.5308	25+	<30	Normal(<6.1)	Normal(<6.9)	25.0-29.9	<2	25-
49	128	82	125	84	120	80	159.1	80	100	0	0	0	4.7	1	1.54	1	high (80+)	Normal (<1.7)	Poor (<1.3)	122.5	Normal	82	Normal	No	Normal(<5.6)	2	<3	31.6045	25+	30+	Normal(<6.1)	Normal(<6.9)	30+	2+	45-
28	159	92	153	93	158	96	159.3	73.4	99.2	90	97	96	5.09	1	1.34	1.7	high (80+)	Normal (<1.7)	Good (1.3+)	155.5	Abnormal(130+)	94.5	Abnormal(85+)	Yes	Normal(<5.6)	2	<3	28.9244	25+	<30	Normal(<6.1)	Normal(<6.9)	25.0-29.9	2+	25-
33	148	76	113	75	107	79	162.4	69.2	87.4	66	66	76	4.43	1.7	1.04	1.7	high (80+)	Normal (<1.7)	Good (1.3+)	110	Normal	77	Normal	No	Normal(<5.6)	1	<3	26.2382	25+	<30	Normal(<6.1)	Normal(<6.9)	25.0-29.9	<2	25-
23	111	61	111	64	112	64	167	57.1	77.3	68	76	74	3.48	1.1	0.76	1.1	Normal (<80)	Normal (<1.7)	Poor (<1.3)	111.5	Normal	64	Normal	No	Normal(<5.6)	1	<3	20.474	<25	<30	Normal(<6.1)	Normal(<6.9)	18.5-24.9	<2	18-
29	101	83	95	66	105	70	165	66.1	80.5	97	92	96	4.59	1.4	0.79	1.4	high (80+)	Normal (<1.7)	Good (1.3+)	100	Normal	68	Normal	No	Normal(<5.6)	1	<3	24.2792	<25	<30	Normal(<6.1)	Normal(<6.9)	18.5-24.9	<2	25-
27	132	105	126	101	136	108	167.5	70.9	77.5	69	73	76	4.47	1.3	0.5	1.3	Normal (<80)	Normal (<1.7)	Good (1.3+)	131	Abnormal(130+)	104.5	Abnormal(85+)	Yes	Normal(<5.6)	1	<3	25.2707	25+	<30	Normal(<6.1)	Normal(<6.9)	25.0-29.9	<2	25-
21	119	76	114	63	116	63	147.6	45.3	72.5	85	78	85	5	1.6	0.74	1.6	Normal (<80)	Normal (<1.7)	Good (1.3+)	115	Normal	63	Normal	No	Normal(<5.6)	0	<3	20.7934	<25	<30	Normal(<6.1)	Normal(<6.9)	18.5-24.9	<2	18-
27	104	62	103	62	102	62	161.5	53.1	72.3	79	82	83	3.33	1.3	0.57	1.3	Normal (<80)	Normal (<1.7)	Good (1.3+)	102.5	Normal	62	Normal	No	Normal(<5.6)	0	<3	20.3587	<25	<30	Normal(<6.1)	Normal(<6.9)	18.5-24.9	<2	25-
27	122	76	122	75	118	72	158.1	54.6	73.6	68	63	77	4.57	3.1	0.87	3.1	Normal (<80)	Normal (<1.7)	Good (1.3+)	120	Normal	73.5	Normal	No	Normal(<5.6)	0	<3	21.8438	<25	<30	Normal(<6.1)	Normal(<6.9)	18.5-24.9	<2	25-
43	120	81	118	67	116	74	164.9	74.3	85	61	58	60	4.46	1.1	1.15	1.1	high (80+)	Normal (<1.7)	Poor (<1.3)	117	Normal	70.5	Normal	No	Normal(<5.6)	2	<3	27.3242	25+	<30	Normal(<6.1)	Normal(<6.9)	25.0-29.9	2+	35-
40	149	77	134	77	133	76	164.5	58.1	78.7	67	72	70	5.06	0.9	1.69	0.9	Normal (<80)	Normal (<1.7)	Poor (<1.3)	133.5	Abnormal(130+)	76.5	Normal	Yes	Normal(<5.6)	2	<3	21.4706	<25	<30	Normal(<6.1)	Normal(<6.9)	18.5-24.9	2+	35-
17	135	58	115	65	115	65	167.9	58.1	67.2	78	95	90	4.3	1.2	0.91	1.2	Normal (<80)	Normal (<1.7)	Poor (<1.3)	115	Normal	65	Normal	No	Normal(<5.6)	1	<3	20.6099	<25	<30	Normal(<6.1)	Normal(<6.9)	18.5-24.9	<2	15-
20	148	99	148	100	144	97	158.4	86.4	113.5	98	99	99	7.23	3.4	1.51	3.4	high (80+)	Normal (<1.7)	Good (1.3+)	146	Abnormal(130+)	98.5	Abnormal(85+)	Yes	Abnormal(5.6+)	3	3+	34.4353	25+	30+	7.1+	(7.0+)	30+	2+	18-
29	84	64	107	63	107	57	160	65.5	78.3	65	78	76	4.45	1.8	0.7	1.8	Normal (<80)	Normal (<1.7)	Good (1.3+)	107	Normal	60	Normal	No	Normal(<5.6)	0	<3	25.5859	25+	<30	Normal(<6.1)	Normal(<6.9)	25.0-29.9	<2	25-
22	119	75	112	75	116	71	160.5	56.9	75.2	71	71	67	4.72	1.8	0.69	1.8	Normal (<80)	Normal (<1.7)	Good (1.3+)	114	Normal	73	Normal	No	Normal(<5.6)	0	<3	22.0883	<25	<30	Normal(<6.1)	Normal(<6.9)	18.5-24.9	<2	18-
19	138	91	126	88	125	83	151.7	48.7	68.1	77	75	79	4.73	1.6	0.76	1.6	Normal (<80)	Normal (<1.7)	Good (1.3+)	125.5	Normal	85.5	Abnormal(85+)	Yes	Normal(<5.6)	1	<3	21.1621	<25	<30	Normal(<6.1)	Normal(<6.9)	18.5-24.9	<2	18-
39	124	88	152	84	121	81	164	69.5	83.8	74	75	80	5.36	1.5	1.33	1.5	high (80+)	Normal (<1.7)	Good (1.3+)	136.5	Abnormal(130+)	82.5	Normal	Yes	Normal(<5.6)	2	<3	25.8403	25+	<30	Normal(<6.1)	Normal(<6.9)	25.0-29.9	2+	35-
20	98	64	98	68	97	65	162.8	50.2	76.2	72	85	83	3.92	0.9	1.43	0.9	Normal (<80)	Normal (<1.7)	Poor (<1.3)	97.5	Normal	66.5	Normal	No	Normal(<5.6)	1	<3	18.9407	<25	<30	Normal(<6.1)	Normal(<6.9)	18.5-24.9	<2	18-
19	117	73	113	72	117	70	162.8	52	66.3	72	70	70	4.41	2.1	1.26	2.1	Normal (<80)	Normal (<1.7)	Good (1.3+)	115	Normal	71	Normal	No	Normal(<5.6)	0	<3	19.6198	<25	<30	Normal(<6.1)	Normal(<6.9)	18.5-24.9	<2	18-
26	132	93	129	85	137	89	143.6	59	96.3	93	80	88	4.23	0.7	4.4	0.7	high (80+)	Hyper (1.7+)	Poor (<1.3)	133	Abnormal(130+)	87	Abnormal(85+)	Yes	Normal(<5.6)	4	3+	28.6117	25+	<30	Normal(<6.1)	Normal(<6.9)	25.0-29.9	2+	25-
22	115	68	115	69	112	69	160.3	49.4	67.3	78	74	75	4.82	1.7	0.56	1.7	Normal (<80)	Normal (<1.7)	Good (1.3+)	113.5	Normal	69	Normal	No	Normal(<5.6)	0	<3	19.2247	<25	<30	Normal(<6.1)	Normal(<6.9)	18.5-24.9	<2	18-
29	114	65	109	66	108	65	153.3	80.3	98.7	81	78	71	4.56	1.5	0.88	1.5	high (80+)	Normal (<1.7)	Good (1.3+)	108.5	Normal	65.5	Normal	No	Normal(<5.6)	1	<3	34.1689	25+	30+	Normal(<6.1)	Normal(<6.9)	30+	<2	25-
42	123	77	118	77	114	74	155.7	87.7	106.7	70	70	68	4.22	1.3	1.53	1.3	high (80+)	Normal (<1.7)	Good (1.3+)	116	Normal	75.5	Normal	No	Normal(<5.6)	1	<3	36.1761	25+	30+	Normal(<6.1)	Normal(<6.9)	30+	<2	35-
23	126	80	123	78	123	79	155.8	55.9	75.8	80	85	91	4.67	1.6	0.84	1.6	Normal (<80)	Normal (<1.7)	Good (1.3+)	123	Normal	78.5	Normal	No	Normal(<5.6)	0	<3	23.0291	<25	<30	Normal(<6.1)	Normal(<6.9)	18.5-24.9	<2	18-
35	113	70	111	66	110	66	153.4	54.4	67	63	66	76	0.92	1.6	1.03	1.6	Normal (<80)	Normal (<1.7)	Good (1.3+)	110.5	Normal	66	Normal	No	Normal(<5.6)	0	<3	23.1179	<25	<30	Normal(<6.1)	Normal(<6.9)	18.5-24.9	<2	35-
24	99	67	99	64	102	64	148.5	42.9	64.7	91	85	90	4.91	1.5	0.93	1.5	Normal (<80)	Normal (<1.7)	Good (1.3+)	100.5	Normal	64	Normal	No	Normal(<5.6)	0	<3	19.4538	<25	<30	Normal(<6.1)	Normal(<6.9)	18.5-24.9	<2	18-
28	116	64	103	62	109	60	170	73.5	87.5	92	93	93	4.29	1.2	1.15	1.2	high (80+)	Normal (<1.7)	Poor (<1.3)	106	Normal	61	Normal	No	Normal(<5.6)	2	<3	25.4325	25+	<30	Normal(<6.1)	Normal(<6.9)	25.0-29.9	2+	25-
29	114	87	122	78	120	80	163.8	78.2	88.2	83	89	90	5.83	1.3	0.89	1.3	high (80+)	Normal (<1.7)	Good (1.3+)	121	Normal	79	Normal	No	Abnormal(5.6+)	2	<3	29.146	25+	<30	Normal(<6.1)	Normal(<6.9)	25.0-29.9	2+	25-
16	130	80	120	71	121	69	152.6	57.4	70.8	77	74	82	4.63	1.4	0.98	1.48	Normal (<80)	Normal (<1.7)	Good (1.3+)	120.5	Normal	70	Normal	No	Normal(<5.6)	0	<3	24.6492	<25	<30	Normal(<6.1)	Normal(<6.9)	18.5-24.9	<2	15-
21	113	68	102	99	100	90	159	52.2	71	78	81	90	5.26	1.2	1.59	1.2	Normal (<80)	Normal (<1.7)	Poor (<1.3)	101	Normal	94.5	Abnormal(85+)	Yes	Normal(<5.6)	2	<3	20.6479	<25	<30	Normal(<6.1)	Normal(<6.9)	18.5-24.9	2+	18-
24	105	72	99	89	111	79	153.5	49.6	75.8	69	73	73	4.2	1	0.44	1	Normal (<80)	Normal (<1.7)	Poor (<1.3)	105	Normal	84	Normal	No	Normal(<5.6)	1	<3	21.0506	<25	<30	Normal(<6.1)	Normal(<6.9)	18.5-24.9	<2	18-
32	133	91	134	93	136	98	152.2	84.2	102	83	86	88	4.32	1.2	1.84	1.2	high (80+)	Hyper (1.7+)	Poor (<1.3)	135	Abnormal(130+)	95.5	Abnormal(85+)	Yes	Normal(<5.6)	4	3+	36.3482	25+	30+	Normal(<6.1)	Normal(<6.9)	30+	2+	25-
31	127	67	124	73	123	76	150.5	69.9	102	87	87	87	4.32	1.3	1.11	1.3	high (80+)	Normal (<1.7)	Good (1.3+)	123.5	Normal	74.5	Normal	No	Normal(<5.6)	1	<3	30.8606	25+	30+	Normal(<6.1)	Normal(<6.9)	30+	<2	25-
29	114	87	122	78	120	80	163.8	78.2	88.2	83	89	90	4.72	1.5	0.74	1.5	high (80+)	Normal (<1.7)	Good (1.3+)	121	Normal	79	Normal	No	Normal(<5.6)	1	<3	29.146	25+	<30	Normal(<6.1)	Normal(<6.9)	25.0-29.9	<2	25-
27	123	78	121	78	115	78	165.3	62.2	90.6	77	82	83	4.72	1.6	0.74	1.6	high (80+)	Normal (<1.7)	Good (1.3+)	118	Normal	78	Normal	No	Normal(<5.6)	1	<3	22.7638	<25	<30	Normal(<6.1)	Normal(<6.9)	18.5-24.9	<2	25-
35	125	87	179	90	128	87	168.5	82.2	101.3	98	98	98	5.2	1.1	1.49	1.1	high (80+)	Normal (<1.7)	Poor (<1.3)	153.5	Abnormal(130+)	88.5	Abnormal(85+)	Yes	Normal(<5.6)	3	3+	28.9516	25+	<30	Normal(<6.1)	Normal(<6.9)	25.0-29.9	2+	35-
23	117	83	183	62	109	60	157.6	59.3	80.8	74	73	72	3.53	1.2	0.47	1.2	high (80+)	Normal (<1.7)	Poor (<1.3)	146	Abnormal(130+)	61	Normal	Yes	Normal(<5.6)	3	3+	23.8749	<25	<30	Normal(<6.1)	Normal(<6.9)	18.5-24.9	2+	18-
21	109	63	100	76	114	67	153.8	66.8	86.7	62	72	74	3.68	1.6	0.9	1.6	high (80+)	Normal (<1.7)	Good (1.3+)	107	Normal	71.5	Normal	No	Normal(<5.6)	1	<3	28.2399	25+	<30	Normal(<6.1)	Normal(<6.9)	25.0-29.9	<2	18-
29	132	89	123	82	114	83	152.2	79.3	96	84	88	88	4.37	1.5	1.07	1.5	high (80+)	Normal (<1.7)	Good (1.3+)	118.5	Normal	82.5	Normal	No	Normal(<5.6)	1	<3	34.2329	25+	30+	Normal(<6.1)	Normal(<6.9)	30+	<2	25-
35	125	90	122	82	124	84	152	69.7	97.5	81	87	81	5.96	1.4	1.02	1.4	high (80+)	Normal (<1.7)	Good (1.3+)	123	Normal	83	Normal	No	Abnormal(5.6+)	2	<3	30.1679	25+	30+	Normal(<6.1)	Normal(<6.9)	30+	2+	35-
24	111	70	111	67	115	80	148.5	46.2	99.7	84	82	92	4.26	1.4	2.89	1.4	high (80+)	Hyper (1.7+)	Good (1.3+)	113	Normal	73.5	Normal	No	Normal(<5.6)	2	<3	20.9502	<25	<30	Normal(<6.1)	Normal(<6.9)	18.5-24.9	2+	18-
29	117	80	110	75	111	79	153.7	64.6	81.5	80	94	92	4.37	1.2	2.18	1.2	high (80+)	Hyper (1.7+)	Poor (<1.3)	110.5	Normal	77	Normal	No	Normal(<5.6)	3	3+	27.3454	25+	<30	Normal(<6.1)	Normal(<6.9)	25.0-29.9	2+	25-
25	123	66	108	56	108	60	152.7	79.9	97.2	71	70	75	4.42	1.1	1.25	1.1	high (80+)	Normal (<1.7)	Poor (<1.3)	108	Normal	58	Normal	No	Normal(<5.6)	2	<3	34.2664	25+	30+	Normal(<6.1)	Normal(<6.9)	30+	2+	25-
44	113	75	120	78	122	76	154.6	65.8	84.7	73	72	69	4.14	1.3	1.47	1.3	high (80+)	Normal (<1.7)	Good (1.3+)	121	Normal	77	Normal	No	Normal(<5.6)	1	<3	27.53	25+	<30	Normal(<6.1)	Normal(<6.9)	25.0-29.9	<2	35-
42	115	79	111	72	117	79	167	59.8	74.4	81	82	83	4.83	1.4	1.26	1.4	Normal (<80)	Normal (<1.7)	Good (1.3+)	114	Normal	75.5	Normal	No	Normal(<5.6)	0	<3	21.4422	<25	<30	Normal(<6.1)	Normal(<6.9)	18.5-24.9	<2	35-
25	105	68	105	69	102	67	172	62	86.7	72	80	84	4.08	1.3	0.53	1.3	high (80+)	Normal (<1.7)	Good (1.3+)	103.5	Normal	68	Normal	No	Normal(<5.6)	1	<3	20.9573	<25	<30	Normal(<6.1)	Normal(<6.9)	18.5-24.9	<2	25-
25	122	67	124	73	126	76	163.2	67.5	81.7	89	86	94	4.76	1	0.86	1	high (80+)	Normal (<1.7)	Poor (<1.3)	125	Normal	74.5	Normal	No	Normal(<5.6)	2	<3	25.3433	25+	<30	Normal(<6.1)	Normal(<6.9)	25.0-29.9	2+	25-
30	115	71	115	71	113	71	160.4	75.6	91.5	80	80	80	4.9	1.2	0.9	1.2	high (80+)	Normal (<1.7)	Poor (<1.3)	114	Normal	71	Normal	No	Normal(<5.6)	2	<3	29.3842	25+	<30	Normal(<6.1)	Normal(<6.9)	25.0-29.9	2+	25-
22	104	84	110	84	107	83	163.4	86.6	105.8	102	100	103	3.34	0.9	0.73	0.9	high (80+)	Normal (<1.7)	Poor (<1.3)	108.5	Normal	83.5	Normal	No	Normal(<5.6)	2	<3	32.435	25+	30+	Normal(<6.1)	Normal(<6.9)	30+	2+	18-
28	143	93	145	104	148	112	161	120.6	127.5	83	83	91	4.48	1.4	1.19	1.4	high (80+)	Normal (<1.7)	Good (1.3+)	146.5	Abnormal(130+)	108	Abnormal(85+)	Yes	Normal(<5.6)	2	<3	46.526	25+	30+	Normal(<6.1)	Normal(<6.9)	30+	2+	25-
24	99	67	110	50	113	51	161.1	51.1	70	81	83	87	5.15	1.2	5.1	1.2	Normal (<80)	Hyper (1.7+)	Poor (<1.3)	111.5	Normal	50.5	Normal	No	Normal(<5.6)	2	<3	19.6893	<25	<30	Normal(<6.1)	Normal(<6.9)	18.5-24.9	2+	18-
30	123	92	117	84	115	85	154.5	59.3	76	75	78	71	4.6	1.6	0.94	1.6	Normal (<80)	Normal (<1.7)	Good (1.3+)	116	Normal	84.5	Normal	No	Normal(<5.6)	0	<3	24.8426	<25	<30	Normal(<6.1)	Normal(<6.9)	18.5-24.9	<2	25-
29	111	70	115	67	115	80	154	68	84	84	82	81	4.16	1.5	0.67	1.5	high (80+)	Normal (<1.7)	Good (1.3+)	115	Normal	73.5	Normal	No	Normal(<5.6)	1	<3	28.6726	25+	<30	Normal(<6.1)	Normal(<6.9)	25.0-29.9	<2	25-
15	136	83	123	78	125	78	159.2	58.1	81	80	79	77	3.88	1.9	0.63	1.9	high (80+)	Normal (<1.7)	Good (1.3+)	124	Normal	78	Normal	No	Normal(<5.6)	1	<3	22.924	<25	<30	Normal(<6.1)	Normal(<6.9)	18.5-24.9	<2	15-
38	125	80	130	77	119	71	164	80.4	98.5	83	85	86	5.88	1.7	1.19	1.7	high (80+)	Normal (<1.7)	Good (1.3+)	124.5	Normal	74	Normal	No	Abnormal(5.6+)	2	<3	29.8929	25+	<30	Normal(<6.1)	Normal(<6.9)	25.0-29.9	2+	35-
41	130	87	134	84	134	92	153	51.4	75.5	68	74	83	4.54	1.7	0.84	1.7	Normal (<80)	Normal (<1.7)	Good (1.3+)	134	Abnormal(130+)	88	Abnormal(85+)	Yes	Normal(<5.6)	1	<3	21.9574	<25	<30	Normal(<6.1)	Normal(<6.9)	18.5-24.9	<2	35-
26	114	84	126	81	126	79	159.8	57.2	78.8	84	56	55	4.07	1.3	1.07	1.3	Normal (<80)	Normal (<1.7)	Good (1.3+)	126	Normal	80	Normal	No	Normal(<5.6)	0	<3	22.3997	<25	<30	Normal(<6.1)	Normal(<6.9)	18.5-24.9	<2	25-
38	149	97	150	97	144	98	154.2	61.1	88.3	102	100	102	4.81	1.3	0.99	1.3	high (80+)	Normal (<1.7)	Good (1.3+)	147	Abnormal(130+)	97.5	Abnormal(85+)	Yes	Normal(<5.6)	2	<3	25.6964	25+	<30	Normal(<6.1)	Normal(<6.9)	25.0-29.9	2+	35-
19	132	94	123	75	122	76	166	63.4	81	86	69	73	4.19	1.2	1.08	1.2	high (80+)	Normal (<1.7)	Poor (<1.3)	122.5	Normal	75.5	Normal	No	Normal(<5.6)	2	<3	23.0077	<25	<30	Normal(<6.1)	Normal(<6.9)	18.5-24.9	2+	18-
24	108	70	105	72	98	67	150.4	52.6	74.5	86	93	95	4.62	1.2	0.61	1.2	Normal (<80)	Normal (<1.7)	Poor (<1.3)	101.5	Normal	69.5	Normal	No	Normal(<5.6)	1	<3	23.2536	<25	<30	Normal(<6.1)	Normal(<6.9)	18.5-24.9	<2	18-
39	134	76	132	84	123	84	167.5	88.9	90.6	75	75	72	4.13	1.8	0.91	1.8	high (80+)	Normal (<1.7)	Good (1.3+)	127.5	Normal	84	Normal	No	Normal(<5.6)	1	<3	31.6863	25+	30+	Normal(<6.1)	Normal(<6.9)	30+	<2	35-
17	110	71	109	80	95	64	156.9	52.7	73.4	66	88	89	3.98	1.1	0.64	1.1	Normal (<80)	Normal (<1.7)	Poor (<1.3)	102	Normal	72	Normal	No	Normal(<5.6)	1	<3	21.4074	<25	<30	Normal(<6.1)	Normal(<6.9)	18.5-24.9	<2	15-
18	129	78	121	83	124	84	157.4	92.1	99.5	82	76	78	4.36	1.5	1.17	1.5	high (80+)	Normal (<1.7)	Good (1.3+)	122.5	Normal	83.5	Normal	No	Normal(<5.6)	1	<3	37.1749	25+	30+	Normal(<6.1)	Normal(<6.9)	30+	<2	18-
24	112	70	110	79	109	73	155.7	73.4	83	83	86	90	4.5	1	0.38	1	high (80+)	Normal (<1.7)	Poor (<1.3)	109.5	Normal	76	Normal	No	Normal(<5.6)	2	<3	30.2774	25+	30+	Normal(<6.1)	Normal(<6.9)	30+	2+	18-
27	109	76	107	72	104	68	158.6	82.6	96	84	94	95	4.53	1	1.27	1	high (80+)	Normal (<1.7)	Poor (<1.3)	105.5	Normal	70	Normal	No	Normal(<5.6)	2	<3	32.8378	25+	30+	Normal(<6.1)	Normal(<6.9)	30+	2+	25-
38	128	81	126	78	124	80	154.5	99.3	112.5	94	94	90	4.42	1	2.74	1	high (80+)	Hyper (1.7+)	Poor (<1.3)	125	Normal	79	Normal	No	Normal(<5.6)	3	3+	41.5999	25+	30+	Normal(<6.1)	Normal(<6.9)	30+	2+	35-
23	104	68	104	62	102	67	155.7	73.4	83	77	84	91	4.51	1	0.38	1	high (80+)	Normal (<1.7)	Poor (<1.3)	103	Normal	64.5	Normal	No	Normal(<5.6)	2	<3	30.2774	25+	30+	Normal(<6.1)	Normal(<6.9)	30+	2+	18-
25	144	91	124	103	145	95	146.3	66.7	87.9	74	92	86	4.71	1.2	1.73	1.2	high (80+)	Hyper (1.7+)	Poor (<1.3)	134.5	Abnormal(130+)	99	Abnormal(85+)	Yes	Normal(<5.6)	4	3+	31.1628	25+	30+	Normal(<6.1)	Normal(<6.9)	30+	2+	25-
35	105	81	107	75	111	74	159.8	57.2	78.8	82	80	79	4.07	1.3	1.03	1.3	Normal (<80)	Normal (<1.7)	Good (1.3+)	109	Normal	74.5	Normal	No	Normal(<5.6)	0	<3	22.3997	<25	<30	Normal(<6.1)	Normal(<6.9)	18.5-24.9	<2	35-
23	107	70	98	67	97	68	155.2	53.9	73.2	64	70	68	4.33	1.3	1.01	1.3	Normal (<80)	Normal (<1.7)	Good (1.3+)	97.5	Normal	67.5	Normal	No	Normal(<5.6)	0	<3	22.3772	<25	<30	Normal(<6.1)	Normal(<6.9)	18.5-24.9	<2	18-
44	119	70	135	90	141	83	161.3	54.6	69.5	80	76	81	4.82	1.2	1.27	1.2	Normal (<80)	Normal (<1.7)	Poor (<1.3)	138	Abnormal(130+)	86.5	Abnormal(85+)	Yes	Normal(<5.6)	2	<3	20.9857	<25	<30	Normal(<6.1)	Normal(<6.9)	18.5-24.9	2+	35-
34	125	83	115	83	117	80	157.5	91.7	104	87	86	87	4.65	1	1.94	1	high (80+)	Hyper (1.7+)	Poor (<1.3)	116	Normal	81.5	Normal	No	Normal(<5.6)	3	3+	36.9665	25+	30+	Normal(<6.1)	Normal(<6.9)	30+	2+	25-
17	109	70	102	68	106	63	162.7	55.8	78.3	80	85	84	4.55	1.3	1.32	1.3	Normal (<80)	Normal (<1.7)	Good (1.3+)	104	Normal	65.5	Normal	No	Normal(<5.6)	0	<3	21.0794	<25	<30	Normal(<6.1)	Normal(<6.9)	18.5-24.9	<2	15-
20	134	91	135	90	141	112	157.5	91.4	104	81	81	83	4.65	1	1.94	1	high (80+)	Hyper (1.7+)	Poor (<1.3)	138	Abnormal(130+)	101	Abnormal(85+)	Yes	Normal(<5.6)	4	3+	36.8456	25+	30+	Normal(<6.1)	Normal(<6.9)	30+	2+	18-
31	108	67	100	62	99	62	158.6	82.6	96	66	68	68	4.53	1	1.27	1	high (80+)	Normal (<1.7)	Poor (<1.3)	99.5	Normal	62	Normal	No	Normal(<5.6)	2	<3	32.8378	25+	30+	Normal(<6.1)	Normal(<6.9)	30+	2+	25-
27	132	78	120	79	126	79	157	68.6	87	95	93	90	3.81	0.8	3.22	0.8	high (80+)	Hyper (1.7+)	Poor (<1.3)	123	Normal	79	Normal	No	Normal(<5.6)	3	3+	27.8307	25+	<30	Normal(<6.1)	Normal(<6.9)	25.0-29.9	2+	25-
32	114	72	125	76	122	69	151	87.9	107	75	90	80	4.48	1.1	0.92	1.1	high (80+)	Normal (<1.7)	Poor (<1.3)	123.5	Normal	72.5	Normal	No	Normal(<5.6)	2	<3	38.5509	25+	30+	Normal(<6.1)	Normal(<6.9)	30+	2+	25-
36	114	67	112	65	112	64	144.6	70.4	81.5	66	65	66	5.29	1.6	1.02	1.6	high (80+)	Normal (<1.7)	Good (1.3+)	140	Abnormal(130+)	85	Abnormal(85+)	Yes	Normal(<5.6)	2	<3	33.6694	25+	30+	Normal(<6.1)	Normal(<6.9)	30+	2+	35-
34	124	79	117	85	129	77	167.3	82.2	101.6	59	56	57	5.03	1.6	1.4	1.6	high (80+)	Normal (<1.7)	Good (1.3+)	123	Normal	81	Normal	No	Normal(<5.6)	1	<3	29.3684	25+	<30	Normal(<6.1)	Normal(<6.9)	25.0-29.9	<2	25-
35	106	62	106	61	105	61	154.5	50	65	80	91	79	4.35	2	0.72	2	Normal (<80)	Normal (<1.7)	Good (1.3+)	105.5	Normal	61	Normal	No	Normal(<5.6)	0	<3	20.9466	<25	<30	Normal(<6.1)	Normal(<6.9)	18.5-24.9	<2	35-
20	119	76	107	73	104	73	151.3	48.5	86.1	93	93	95	6.4	1.6	1.4	1.6	high (80+)	Normal (<1.7)	Good (1.3+)	105.5	Normal	73	Normal	No	Abnormal(5.6+)	2	<3	21.1867	<25	<30	(6.1-7.0)	Normal(<6.9)	18.5-24.9	2+	18-
40	122	74	122	74	122	74	155.4	60.3	84.8	96	96	106	4.65	1	0.9	1	high (80+)	Normal (<1.7)	Poor (<1.3)	122	Normal	74	Normal	No	Normal(<5.6)	2	<3	24.9698	<25	<30	Normal(<6.1)	Normal(<6.9)	18.5-24.9	2+	35-
30	136	77	125	76	116	78	156.5	91.1	115	75	81	78	11.75	2	1.52	2	high (80+)	Normal (<1.7)	Good (1.3+)	120.5	Normal	77	Normal	No	Abnormal(5.6+)	2	<3	37.1954	25+	30+	7.1+	(7.0+)	30+	2+	25-
27	144	87	142	81	124	81	160.3	88	109.5	63	68	68	4.97	1.1	4.15	1.1	high (80+)	Hyper (1.7+)	Poor (<1.3)	133	Abnormal(130+)	81	Normal	Yes	Normal(<5.6)	4	3+	34.2465	25+	30+	Normal(<6.1)	Normal(<6.9)	30+	2+	25-
45	149	92	138	105	140	84	163.5	95	126.6	65	64	65	4.95	1.1	0.89	1.1	high (80+)	Normal (<1.7)	Poor (<1.3)	139	Abnormal(130+)	94.5	Abnormal(85+)	Yes	Normal(<5.6)	3	3+	35.5405	25+	30+	Normal(<6.1)	Normal(<6.9)	30+	2+	45-
20	123	67	123	67	121	67	159.8	63.5	76.8	95	98	96	6.88	1.8	0.89	1.8	Normal (<80)	Normal (<1.7)	Good (1.3+)	122	Normal	67	Normal	No	Abnormal(5.6+)	1	<3	24.8668	<25	<30	(6.1-7.0)	Normal(<6.9)	18.5-24.9	<2	18-
40	123	78	121	78	115	78	161.2	78.4	90	77	82	83	5.01	1.3	0.99	1.3	high (80+)	Normal (<1.7)	Good (1.3+)	118	Normal	78	Normal	No	Normal(<5.6)	1	<3	30.1707	25+	30+	Normal(<6.1)	Normal(<6.9)	30+	<2	35-
38	133	80	130	78	130	80	160.2	66.5	86.9	76	75	74	4.63	1.4	0.66	1.4	high (80+)	Normal (<1.7)	Good (1.3+)	130	Abnormal(130+)	79	Normal	Yes	Normal(<5.6)	2	<3	25.9117	25+	<30	Normal(<6.1)	Normal(<6.9)	25.0-29.9	2+	35-
37	121	98	124	92	117	90	151.3	91.8	120.7	81	80	89	4.51	1.2	1.19	1.2	high (80+)	Normal (<1.7)	Poor (<1.3)	120.5	Normal	91	Abnormal(85+)	Yes	Normal(<5.6)	3	3+	40.1019	25+	30+	Normal(<6.1)	Normal(<6.9)	30+	2+	35-
18	93	58	98	80	95	61	156	52.2	75.5	80	80	81	2.99	1.7	0.8	1.7	Normal (<80)	Normal (<1.7)	Good (1.3+)	96.5	Normal	70.5	Normal	No	Normal(<5.6)	0	<3	21.4497	<25	<30	Normal(<6.1)	Normal(<6.9)	18.5-24.9	<2	18-
16	107	75	107	74	105	71	161.3	51.9	72	88	94	102	2.29	1.3	1.01	1.3	Normal (<80)	Normal (<1.7)	Good (1.3+)	106	Normal	72.5	Normal	No	Normal(<5.6)	0	<3	19.948	<25	<30	Normal(<6.1)	Normal(<6.9)	18.5-24.9	<2	15-
34	108	65	98	67	96	69	155.6	79.3	99	106	103	106	4.73	1.1	0.71	1.1	high (80+)	Normal (<1.7)	Poor (<1.3)	97	Normal	68	Normal	No	Normal(<5.6)	2	<3	32.7532	25+	30+	Normal(<6.1)	Normal(<6.9)	30+	2+	25-
27	100	75	106	73	112	80	151.5	77.7	99	96	93	103	2.81	1	0.99	1	high (80+)	Normal (<1.7)	Poor (<1.3)	109	Normal	76.5	Normal	No	Normal(<5.6)	2	<3	33.8529	25+	30+	Normal(<6.1)	Normal(<6.9)	30+	2+	25-
18	108	63	100	58	92	57	155.8	44.8	68.5	101	93	101	2.22	1.7	1.24	1.7	Normal (<80)	Normal (<1.7)	Good (1.3+)	96	Normal	57.5	Normal	No	Normal(<5.6)	0	<3	18.4562	<25	<30	Normal(<6.1)	Normal(<6.9)	<18.5	<2	18-
28	121	60	97	61	102	58	162.2	62	81.4	101	109	96	2.15	1.2	1.86	1.2	high (80+)	Hyper (1.7+)	Poor (<1.3)	99.5	Normal	59.5	Normal	No	Normal(<5.6)	3	3+	23.5662	<25	<30	Normal(<6.1)	Normal(<6.9)	18.5-24.9	2+	25-
20	106	61	102	59	98	57	164.6	53.4	75.5	71	69	73	3	1.3	0.47	1.3	Normal (<80)	Normal (<1.7)	Good (1.3+)	100	Normal	58	Normal	No	Normal(<5.6)	0	<3	19.7098	<25	<30	Normal(<6.1)	Normal(<6.9)	18.5-24.9	<2	18-
24	113	84	108	61	113	63	167.8	82.1	101.8	80	81	81	4.42	0.8	1.41	0.8	high (80+)	Normal (<1.7)	Poor (<1.3)	110.5	Normal	62	Normal	No	Normal(<5.6)	2	<3	29.1581	25+	<30	Normal(<6.1)	Normal(<6.9)	25.0-29.9	2+	18-
47	174	86	153	75	160	80	152.9	67.1	104.5	85	87	91	4.21	1	1.18	1	high (80+)	Normal (<1.7)	Poor (<1.3)	156.5	Abnormal(130+)	77.5	Normal	Yes	Normal(<5.6)	3	3+	28.7017	25+	<30	Normal(<6.1)	Normal(<6.9)	25.0-29.9	2+	45-
18	99	59	96	68	96	62	152.6	52.7	75.5	76	98	83	3.78	1.5	0.43	1.5	Normal (<80)	Normal (<1.7)	Good (1.3+)	96	Normal	65	Normal	No	Normal(<5.6)	0	<3	22.6309	<25	<30	Normal(<6.1)	Normal(<6.9)	18.5-24.9	<2	18-
32	115	76	109	69	121	72	161.4	59.2	81.8	73	73	73	3.36	1.8	0.75	1.8	high (80+)	Normal (<1.7)	Good (1.3+)	115	Normal	70.5	Normal	No	Normal(<5.6)	1	<3	22.7256	<25	<30	Normal(<6.1)	Normal(<6.9)	18.5-24.9	<2	25-
30	115	82	113	79	113	81	151.4	99.9	126.1	85	89	89	7.35	1.1	2.19	1.1	high (80+)	Hyper (1.7+)	Poor (<1.3)	113	Normal	80	Normal	No	Abnormal(5.6+)	4	3+	43.5827	25+	30+	7.1+	(7.0+)	30+	2+	25-
18	104	61	108	54	115	67	154	49.2	69.5	93	96	96	1.54	1.4	0.77	1.4	Normal (<80)	Normal (<1.7)	Good (1.3+)	111.5	Normal	60.5	Normal	No	Normal(<5.6)	0	<3	20.7455	<25	<30	Normal(<6.1)	Normal(<6.9)	18.5-24.9	<2	18-
30	104	80	117	76	117	78	166.5	90.7	98	93	93	96	3.12	1.5	0.72	1.5	high (80+)	Normal (<1.7)	Good (1.3+)	117	Normal	77	Normal	No	Normal(<5.6)	1	<3	32.7174	25+	30+	Normal(<6.1)	Normal(<6.9)	30+	<2	25-
49	106	65	102	64	100	63	161.5	73.6	94	73	80	83	1.15	1.2	0.85	1.2	high (80+)	Normal (<1.7)	Poor (<1.3)	101	Normal	63.5	Normal	No	Normal(<5.6)	2	<3	28.2184	25+	<30	Normal(<6.1)	Normal(<6.9)	25.0-29.9	2+	45-
26	107	61	102	61	100	62	157.7	57.3	81.6	95	88	93	2.81	1.1	0.59	1.1	high (80+)	Normal (<1.7)	Poor (<1.3)	101	Normal	61.5	Normal	No	Normal(<5.6)	2	<3	23.0405	<25	<30	Normal(<6.1)	Normal(<6.9)	18.5-24.9	2+	25-
30	106	61	102	59	100	62	165	54.6	75.4	78	76	81	2.33	4	0.51	1	Normal (<80)	Normal (<1.7)	Poor (<1.3)	101	Normal	60.5	Normal	No	Normal(<5.6)	1	<3	20.0551	<25	<30	Normal(<6.1)	Normal(<6.9)	18.5-24.9	<2	25-
20	123	68	100	68	96	85	156.4	59.9	84.6	80	76	81	3.1	0.9	0.73	0.9	high (80+)	Normal (<1.7)	Poor (<1.3)	98	Normal	76.5	Normal	No	Normal(<5.6)	2	<3	24.488	<25	<30	Normal(<6.1)	Normal(<6.9)	18.5-24.9	2+	18-
38	122	78	127	84	116	81	148.7	60.3	75.5	76	84	76	3.82	1.6	1.03	1.6	Normal (<80)	Normal (<1.7)	Good (1.3+)	121.5	Normal	82.5	Normal	No	Normal(<5.6)	0	<3	27.2706	25+	<30	Normal(<6.1)	Normal(<6.9)	25.0-29.9	<2	35-
30	92	60	92	60	107	61	145.5	52.5	80.5	90	93	90	3.49	1.1	0.78	1.1	high (80+)	Normal (<1.7)	Poor (<1.3)	99.5	Normal	60.5	Normal	No	Normal(<5.6)	2	<3	24.799	<25	<30	Normal(<6.1)	Normal(<6.9)	18.5-24.9	2+	25-
26	100	64	96	71	102	72	158.6	54.3	76.8	76	87	85	2.51	1	0.6	1	Normal (<80)	Normal (<1.7)	Poor (<1.3)	99	Normal	71.5	Normal	No	Normal(<5.6)	1	<3	21.5871	<25	<30	Normal(<6.1)	Normal(<6.9)	18.5-24.9	<2	25-
31	114	73	116	80	118	84	157	53.4	77.8	83	81	81	4.2	1.2	0.88	1.2	Normal (<80)	Normal (<1.7)	Poor (<1.3)	117	Normal	82	Normal	No	Normal(<5.6)	1	<3	21.6642	<25	<30	Normal(<6.1)	Normal(<6.9)	18.5-24.9	<2	25-
24	115	73	109	69	121	72	161.4	59.2	81.8	73	73	73	1.94	1.3	1.47	1.3	high (80+)	Normal (<1.7)	Good (1.3+)	115	Normal	70.5	Normal	No	Normal(<5.6)	1	<3	22.7256	<25	<30	Normal(<6.1)	Normal(<6.9)	18.5-24.9	<2	18-
40	120	80	117	83	121	79	159.9	67.4	96.7	86	86	88	3.87	1.6	0.64	1.6	high (80+)	Normal (<1.7)	Good (1.3+)	119	Normal	81	Normal	No	Normal(<5.6)	1	<3	26.3611	25+	<30	Normal(<6.1)	Normal(<6.9)	25.0-29.9	<2	35-
33	116	77	107	75	111	75	151	49.2	76.5	81	75	76	3.93	2.5	0.76	2.5	Normal (<80)	Normal (<1.7)	Good (1.3+)	109	Normal	75	Normal	No	Normal(<5.6)	0	<3	21.578	<25	<30	Normal(<6.1)	Normal(<6.9)	18.5-24.9	<2	25-
34	125	76	108	73	113	77	152.5	50.6	68.4	78	81	81	4.13	1.2	0.76	1.2	Normal (<80)	Normal (<1.7)	Poor (<1.3)	110.5	Normal	75	Normal	No	Normal(<5.6)	1	<3	21.7576	<25	<30	Normal(<6.1)	Normal(<6.9)	18.5-24.9	<2	25-
23	109	60	109	62	109	56	156.5	68.7	83.5	62	83	85	4.39	0.8	1.52	0.8	high (80+)	Normal (<1.7)	Poor (<1.3)	109	Normal	59	Normal	No	Normal(<5.6)	2	<3	28.0497	25+	<30	Normal(<6.1)	Normal(<6.9)	25.0-29.9	2+	18-
22	169	106	162	108	168	112	160	91.4	101.6	79	80	86	3.65	1.3	0.97	1.3	high (80+)	Normal (<1.7)	Good (1.3+)	165	Abnormal(130+)	110	Abnormal(85+)	Yes	Normal(<5.6)	2	<3	35.7031	25+	30+	Normal(<6.1)	Normal(<6.9)	30+	2+	18-
38	142	94	136	89	137	94	157.1	67.7	90.5	80	79	80	4.47	1.1	0.98	1.1	high (80+)	Normal (<1.7)	Poor (<1.3)	136.5	Abnormal(130+)	91.5	Abnormal(85+)	Yes	Normal(<5.6)	3	3+	27.4307	25+	<30	Normal(<6.1)	Normal(<6.9)	25.0-29.9	2+	35-
34	131	88	116	76	119	79	157.1	67.6	81.7	77	80	87	4.08	1.1	1	1.1	high (80+)	Normal (<1.7)	Poor (<1.3)	117.5	Normal	77.5	Normal	No	Normal(<5.6)	2	<3	27.3901	25+	<30	Normal(<6.1)	Normal(<6.9)	25.0-29.9	2+	25-
30	137	103	130	95	143	103	157	51.9	81	68	69	73	4.33	2.5	0.89	2.5	high (80+)	Normal (<1.7)	Good (1.3+)	136.5	Abnormal(130+)	99	Abnormal(85+)	Yes	Normal(<5.6)	2	<3	21.0556	<25	<30	Normal(<6.1)	Normal(<6.9)	18.5-24.9	2+	25-
26	117	73	115	63	105	60	163.7	54.6	67.5	95	87	85	3.83	1.3	1.03	1.3	Normal (<80)	Normal (<1.7)	Good (1.3+)	110	Normal	61.5	Normal	No	Normal(<5.6)	0	<3	20.3749	<25	<30	Normal(<6.1)	Normal(<6.9)	18.5-24.9	<2	25-
35	118	84	112	79	109	78	156.5	67.3	86	83	80	80	5.01	1.11	1.59	1.1	high (80+)	Normal (<1.7)	Poor (<1.3)	110.5	Normal	78.5	Normal	No	Normal(<5.6)	2	<3	27.4781	25+	<30	Normal(<6.1)	Normal(<6.9)	25.0-29.9	2+	35-
35	169	106	162	108	168	112	160	91.4	101.6	79	80	86	4.08	1.2	1.27	1.2	high (80+)	Normal (<1.7)	Poor (<1.3)	165	Abnormal(130+)	110	Abnormal(85+)	Yes	Normal(<5.6)	3	3+	35.7031	25+	30+	Normal(<6.1)	Normal(<6.9)	30+	2+	35-
22	123	89	116	74	119	78	157.3	67.4	86	98	102	102	3.71	1.1	0.75	1.1	high (80+)	Normal (<1.7)	Poor (<1.3)	117.5	Normal	76	Normal	No	Normal(<5.6)	2	<3	27.2397	25+	<30	Normal(<6.1)	Normal(<6.9)	25.0-29.9	2+	18-
29	126	84	121	82	122	78	158.6	54.9	81.3	83	84	84	4.21	1.8	1.26	1.8	high (80+)	Normal (<1.7)	Good (1.3+)	121.5	Normal	80	Normal	No	Normal(<5.6)	1	<3	21.8256	<25	<30	Normal(<6.1)	Normal(<6.9)	18.5-24.9	<2	25-
28	110	71	104	60	104	67	152.2	50.6	67.2	68	64	69	4.59	0.8	1.8	0.8	Normal (<80)	Hyper (1.7+)	Poor (<1.3)	104	Normal	63.5	Normal	No	Normal(<5.6)	2	<3	21.8435	<25	<30	Normal(<6.1)	Normal(<6.9)	18.5-24.9	2+	25-
38	127	77	124	77	123	71	164.2	107.3	108.5	90	101	75	4.29	1.1	1.72	1.1	high (80+)	Hyper (1.7+)	Poor (<1.3)	123.5	Normal	74	Normal	No	Normal(<5.6)	3	3+	39.7973	25+	30+	Normal(<6.1)	Normal(<6.9)	30+	2+	35-
27	118	84	112	79	109	78	156.8	67.4	87.5	83	80	80	4.39	1.1	1.53	1.1	high (80+)	Normal (<1.7)	Poor (<1.3)	110.5	Normal	78.5	Normal	No	Normal(<5.6)	2	<3	27.4137	25+	<30	Normal(<6.1)	Normal(<6.9)	25.0-29.9	2+	25-
32	170	102	180	107	179	109	172	109.9	129.9	81	83	79	4.33	1.6	1.98	1.6	high (80+)	Hyper (1.7+)	Good (1.3+)	179.5	Abnormal(130+)	108	Abnormal(85+)	Yes	Normal(<5.6)	3	3+	37.1485	25+	30+	Normal(<6.1)	Normal(<6.9)	30+	2+	25-
35	106	75	113	71	105	77	164.3	62.9	79.3	91	89	89	4.17	1	1.34	1	Normal (<80)	Normal (<1.7)	Poor (<1.3)	109	Normal	74	Normal	No	Normal(<5.6)	1	<3	23.3011	<25	<30	Normal(<6.1)	Normal(<6.9)	18.5-24.9	<2	35-
31	132	90	137	85	131	85	166.6	66.1	80.7	80	78	79	3.91	1.6	0.82	1.5	high (80+)	Normal (<1.7)	Good (1.3+)	134	Abnormal(130+)	85	Abnormal(85+)	Yes	Normal(<5.6)	2	<3	23.815	<25	<30	Normal(<6.1)	Normal(<6.9)	18.5-24.9	2+	25-
23	137	72	123	82	125	79	151.9	55.3	79	83	76	79	4.04	1.1	0.58	1.1	Normal (<80)	Normal (<1.7)	Poor (<1.3)	124	Normal	80.5	Normal	No	Normal(<5.6)	1	<3	23.9668	<25	<30	Normal(<6.1)	Normal(<6.9)	18.5-24.9	<2	18-
16	114	66	126	99	113	83	152.2	60.5	80.8	89	96	95	4.42	1.3	0.55	1.3	high (80+)	Normal (<1.7)	Good (1.3+)	119.5	Normal	91	Abnormal(85+)	Yes	Normal(<5.6)	2	<3	26.1172	25+	<30	Normal(<6.1)	Normal(<6.9)	25.0-29.9	2+	15-
28	131	92	126	87	126	79	155.3	61.5	75.5	114	111	103	4.68	1.2	0.52	1.2	Normal (<80)	Normal (<1.7)	Poor (<1.3)	126	Normal	83	Normal	No	Normal(<5.6)	1	<3	25.4995	25+	<30	Normal(<6.1)	Normal(<6.9)	25.0-29.9	<2	25-
31	94	63	96	67	98	70	161.1	78.5	92.5	95	97	101	5.92	1.3	1.38	1.3	high (80+)	Normal (<1.7)	Good (1.3+)	97	Normal	68.5	Normal	No	Abnormal(5.6+)	2	<3	30.2467	25+	30+	Normal(<6.1)	Normal(<6.9)	30+	2+	25-
27	111	88	120	83	121	86	154.7	53.8	69.4	79	56	70	4.24	1.11	1.11	1.5	Normal (<80)	Normal (<1.7)	Good (1.3+)	120.5	Normal	84.5	Normal	No	Normal(<5.6)	0	<3	22.4803	<25	<30	Normal(<6.1)	Normal(<6.9)	18.5-24.9	<2	25-
25	110	68	110	70	118	58	154.9	46.9	68	101	107	102	4.28	0.9	1.69	0.9	Normal (<80)	Normal (<1.7)	Poor (<1.3)	114	Normal	64	Normal	No	Normal(<5.6)	1	<3	19.5465	<25	<30	Normal(<6.1)	Normal(<6.9)	18.5-24.9	<2	25-
19	135	66	132	69	132	63	152.2	60.5	80.8	61	65	65	4.42	1.3	0.55	1.3	high (80+)	Normal (<1.7)	Good (1.3+)	132	Abnormal(130+)	66	Normal	Yes	Normal(<5.6)	2	<3	26.1172	25+	<30	Normal(<6.1)	Normal(<6.9)	25.0-29.9	2+	18-
35	111	71	103	68	110	68	156.8	56.4	77.8	80	85	87	4.15	1.1	0.79	1.1	Normal (<80)	Normal (<1.7)	Poor (<1.3)	106.5	Normal	68	Normal	No	Normal(<5.6)	1	<3	22.9397	<25	<30	Normal(<6.1)	Normal(<6.9)	18.5-24.9	<2	35-
28	139	88	137	85	140	85	174.8	107.3	102	92	89	93	7.34	1.5	4.28	1.5	high (80+)	Hyper (1.7+)	Good (1.3+)	138.5	Abnormal(130+)	85	Abnormal(85+)	Yes	Abnormal(5.6+)	4	3+	35.117	25+	30+	7.1+	(7.0+)	30+	2+	25-
25	120	88	120	83	121	86	157	75.3	88	80	80	86	4.14	0.84	0.84	1.5	high (80+)	Normal (<1.7)	Good (1.3+)	120.5	Normal	84.5	Normal	No	Normal(<5.6)	1	<3	30.5489	25+	30+	Normal(<6.1)	Normal(<6.9)	30+	<2	25-
24	115	64	104	63	107	72	151.8	53.2	71.6	67	69	71	4.05	1.61	1.61	1.6	Normal (<80)	Normal (<1.7)	Good (1.3+)	105.5	Normal	67.5	Normal	No	Normal(<5.6)	0	<3	23.087	<25	<30	Normal(<6.1)	Normal(<6.9)	18.5-24.9	<2	18-
22	123	69	119	88	125	82	162.1	81.6	96.2	73	95	90	5.36	0.2	1.54	0.2	high (80+)	Normal (<1.7)	Poor (<1.3)	122	Normal	85	Abnormal(85+)	Yes	Normal(<5.6)	3	3+	31.0545	25+	30+	Normal(<6.1)	Normal(<6.9)	30+	2+	18-
29	126	89	120	84	118	80	153.8	63.9	82.2	83	84	81	4.1	2.03	2.03	1.3	high (80+)	Hyper (1.7+)	Good (1.3+)	119	Normal	82	Normal	No	Normal(<5.6)	2	<3	27.014	25+	<30	Normal(<6.1)	Normal(<6.9)	25.0-29.9	2+	25-
15	111	78	116	69	118	69	152.3	54.2	70.5	71	88	90	4.97	0.48	0.48	1	Normal (<80)	Normal (<1.7)	Poor (<1.3)	117	Normal	69	Normal	No	Normal(<5.6)	1	<3	23.3668	<25	<30	Normal(<6.1)	Normal(<6.9)	18.5-24.9	<2	15-
20	103	62	119	70	115	70	167.2	75.9	94.7	80	77	74	4.19	1.3	0.78	1.3	high (80+)	Normal (<1.7)	Good (1.3+)	117	Normal	70	Normal	No	Normal(<5.6)	1	<3	27.15	25+	<30	Normal(<6.1)	Normal(<6.9)	25.0-29.9	<2	18-
26	113	64	109	70	116	70	155.3	57.3	75.5	90	91	89	3.41	1.2	0.52	1.2	Normal (<80)	Normal (<1.7)	Poor (<1.3)	112.5	Normal	70	Normal	No	Normal(<5.6)	1	<3	23.7581	<25	<30	Normal(<6.1)	Normal(<6.9)	18.5-24.9	<2	25-
20	119	84	115	74	120	77	161.3	55.5	70.5	114	109	110	4.72	0.79	0.79	1.6	Normal (<80)	Normal (<1.7)	Good (1.3+)	117.5	Normal	75.5	Normal	No	Normal(<5.6)	0	<3	21.3316	<25	<30	Normal(<6.1)	Normal(<6.9)	18.5-24.9	<2	18-
23	135	66	132	69	132	63	165.2	103.2	124	94	95	97	3.64	1.2	0.78	1.2	high (80+)	Normal (<1.7)	Poor (<1.3)	132	Abnormal(130+)	66	Normal	Yes	Normal(<5.6)	3	3+	37.8146	25+	30+	Normal(<6.1)	Normal(<6.9)	30+	2+	18-
36	131	80	122	71	116	70	158	69.7	82.5	75	77	75	4.09	1.5	0.56	1.5	high (80+)	Normal (<1.7)	Good (1.3+)	119	Normal	70.5	Normal	No	Normal(<5.6)	1	<3	27.9202	25+	<30	Normal(<6.1)	Normal(<6.9)	25.0-29.9	<2	35-
46	113	75	113	72	118	68	162.5	76.9	92.5	67	68	66	4.31	2.2	1.83	2.2	high (80+)	Hyper (1.7+)	Good (1.3+)	115.5	Normal	70	Normal	No	Normal(<5.6)	2	<3	29.1219	25+	<30	Normal(<6.1)	Normal(<6.9)	25.0-29.9	2+	45-
28	133	85	122	71	130	77	154.3	69.2	94.4	74	83	76	4.23	1.3	0.44	1.3	high (80+)	Normal (<1.7)	Good (1.3+)	126	Normal	74	Normal	No	Normal(<5.6)	1	<3	29.0653	25+	<30	Normal(<6.1)	Normal(<6.9)	25.0-29.9	<2	25-
45	135	80	117	70	124	74	157.3	53.8	30.7	81	85	85	4.98	0.96	0.96	1.5	Normal (<80)	Normal (<1.7)	Good (1.3+)	120.5	Normal	72	Normal	No	Normal(<5.6)	0	<3	21.7433	<25	<30	Normal(<6.1)	Normal(<6.9)	18.5-24.9	<2	45-
36	108	73	106	79	107	79	151	77.3	104	81	93	91	4.3	1.62	1.62	1.2	high (80+)	Normal (<1.7)	Poor (<1.3)	106.5	Normal	79	Normal	No	Normal(<5.6)	2	<3	33.902	25+	30+	Normal(<6.1)	Normal(<6.9)	30+	2+	35-
43	122	79	121	80	121	80	163.8	86.7	105.5	83	78	83	5.14	2.65	2.65	0.9	high (80+)	Hyper (1.7+)	Poor (<1.3)	121	Normal	80	Normal	No	Normal(<5.6)	3	3+	32.314	25+	30+	Normal(<6.1)	Normal(<6.9)	30+	2+	35-
33	132	93	130	93	131	80	173.6	92.3	104.5	79	88	83	4.59	0.87	0.87	1.3	high (80+)	Normal (<1.7)	Good (1.3+)	130.5	Abnormal(130+)	86.5	Abnormal(85+)	Yes	Normal(<5.6)	2	<3	30.6268	25+	30+	Normal(<6.1)	Normal(<6.9)	30+	2+	25-
28	140	82	117	72	128	80	161.7	60	31.7	102	110	103	3.94	0.62	0.62	1.4	Normal (<80)	Normal (<1.7)	Good (1.3+)	122.5	Normal	76	Normal	No	Normal(<5.6)	0	<3	22.9473	<25	<30	Normal(<6.1)	Normal(<6.9)	18.5-24.9	<2	25-
21	107	73	112	71	118	67	159.2	51	66	80	87	83	4.5	1.7	0.73	1.7	Normal (<80)	Normal (<1.7)	Good (1.3+)	115	Normal	69	Normal	No	Normal(<5.6)	0	<3	20.1226	<25	<30	Normal(<6.1)	Normal(<6.9)	18.5-24.9	<2	18-
40	141	100	138	92	122	95	159.1	73	93.5	72	72	75	5.28	1.3	2.02	1.3	high (80+)	Hyper (1.7+)	Good (1.3+)	130	Abnormal(130+)	93.5	Abnormal(85+)	Yes	Normal(<5.6)	3	3+	28.8392	25+	<30	Normal(<6.1)	Normal(<6.9)	25.0-29.9	2+	35-
19	114	73	132	77	130	77	162.1	48.6	66	72	77	80	4.34	2	0.72	2	Normal (<80)	Normal (<1.7)	Good (1.3+)	131	Abnormal(130+)	77	Normal	Yes	Normal(<5.6)	1	<3	18.4957	<25	<30	Normal(<6.1)	Normal(<6.9)	<18.5	<2	18-
29	110	67	102	72	101	77	151.4	58.1	84.5	75	87	89	1	1	1.3	4	high (80+)	Normal (<1.7)	Good (1.3+)	101.5	Normal	74.5	Normal	No	Normal(<5.6)	1	<3	25.3469	25+	<30	Normal(<6.1)	Normal(<6.9)	25.0-29.9	<2	25-
16	110	80	110	73	112	77	154.9	74.6	100.4	74	74	76	4.74	1.4	1.88	1.4	high (80+)	Hyper (1.7+)	Good (1.3+)	111	Normal	75	Normal	No	Normal(<5.6)	2	<3	31.0911	25+	30+	Normal(<6.1)	Normal(<6.9)	30+	2+	15-
25	104	78	106	80	108	80	159.2	64	82.1	73	81	81	5.4	0.9	1.5	0.9	high (80+)	Normal (<1.7)	Poor (<1.3)	107	Normal	80	Normal	No	Normal(<5.6)	2	<3	25.2519	25+	<30	Normal(<6.1)	Normal(<6.9)	25.0-29.9	2+	25-
20	100	62	127	62	102	64	150.5	52.6	78	103	92	96	4.17	0.9	0.99	0.9	Normal (<80)	Normal (<1.7)	Poor (<1.3)	114.5	Normal	63	Normal	No	Normal(<5.6)	1	<3	23.2227	<25	<30	Normal(<6.1)	Normal(<6.9)	18.5-24.9	<2	18-
28	105	70	101	64	104	66	158.7	59.5	77.5	109	106	116	4.88	1.1	1.54	1.1	Normal (<80)	Normal (<1.7)	Poor (<1.3)	102.5	Normal	65	Normal	No	Normal(<5.6)	1	<3	23.6245	<25	<30	Normal(<6.1)	Normal(<6.9)	18.5-24.9	<2	25-
25	108	64	108	63	107	63	139.1	55.7	81.5	81	86	84	4.4	1.1	0.45	1.1	high (80+)	Normal (<1.7)	Poor (<1.3)	107.5	Normal	63	Normal	No	Normal(<5.6)	2	<3	28.7873	25+	<30	Normal(<6.1)	Normal(<6.9)	25.0-29.9	2+	25-
48	160	98	133	92	148	94	161.9	100.7	100.9	83	80	81	4.1	1.3	1.16	1.3	high (80+)	Normal (<1.7)	Good (1.3+)	140.5	Abnormal(130+)	93	Abnormal(85+)	Yes	Normal(<5.6)	2	<3	38.4181	25+	30+	Normal(<6.1)	Normal(<6.9)	30+	2+	45-
32	106	66	106	66	106	67	149.5	61.7	79	79	82	83	4.87	1.3	0.76	1.3	Normal (<80)	Normal (<1.7)	Good (1.3+)	106	Normal	66.5	Normal	No	Normal(<5.6)	0	<3	27.606	25+	<30	Normal(<6.1)	Normal(<6.9)	25.0-29.9	<2	25-
28	102	69	110	70	101	68	171.6	79.5	93	73	80	76	4.78	1.3	0.78	1.3	high (80+)	Normal (<1.7)	Good (1.3+)	105.5	Normal	69	Normal	No	Normal(<5.6)	1	<3	26.9981	25+	<30	Normal(<6.1)	Normal(<6.9)	25.0-29.9	<2	25-
19	113	72	110	75	111	77	166.5	91.4	103	83	83	89	5.27	1	2.33	1.3	high (80+)	Hyper (1.7+)	Good (1.3+)	110.5	Normal	76	Normal	No	Normal(<5.6)	2	<3	32.9699	25+	30+	Normal(<6.1)	Normal(<6.9)	30+	2+	18-
29	116	77	107	79	117	72	160	113.1	114	67	71	71	5.4	0.9	1.5	0.9	high (80+)	Normal (<1.7)	Poor (<1.3)	112	Normal	75.5	Normal	No	Normal(<5.6)	2	<3	44.1797	25+	30+	Normal(<6.1)	Normal(<6.9)	30+	2+	25-
24	108	67	107	67	106	67	166.9	69.9	80	75	75	76	5.3	1.3	0.46	1.3	high (80+)	Normal (<1.7)	Good (1.3+)	106.5	Normal	67	Normal	No	Normal(<5.6)	1	<3	25.0937	25+	<30	Normal(<6.1)	Normal(<6.9)	25.0-29.9	<2	18-
27	125	61	109	68	112	70	160.5	66.4	89	62	66	68	4.6	1.6	0.72	1.6	high (80+)	Normal (<1.7)	Good (1.3+)	110.5	Normal	69	Normal	No	Normal(<5.6)	1	<3	25.7762	25+	<30	Normal(<6.1)	Normal(<6.9)	25.0-29.9	<2	25-
35	115	83	135	78	127	87	157.3	72.6	97	85	78	85	4.68	1.1	1.62	1.1	high (80+)	Normal (<1.7)	Poor (<1.3)	131	Abnormal(130+)	82.5	Normal	Yes	Normal(<5.6)	3	3+	29.3413	25+	<30	Normal(<6.1)	Normal(<6.9)	25.0-29.9	2+	35-
16	128	78	116	83	115	81	161.9	51.9	74.5	62	67	69	4.21	1.2	1	1.2	Normal (<80)	Normal (<1.7)	Poor (<1.3)	115.5	Normal	82	Normal	No	Normal(<5.6)	1	<3	19.8004	<25	<30	Normal(<6.1)	Normal(<6.9)	18.5-24.9	<2	15-
28	99	66	94	67	97	73	155.4	47.9	73	75	85	85	4.73	1	0.41	1	Normal (<80)	Normal (<1.7)	Poor (<1.3)	95.5	Normal	70	Normal	No	Normal(<5.6)	1	<3	19.8351	<25	<30	Normal(<6.1)	Normal(<6.9)	18.5-24.9	<2	25-
32	115	93	107	65	128	87	162.5	54.1	67	98	89	98	5.14	1.4	0.69	1.4	Normal (<80)	Normal (<1.7)	Good (1.3+)	117.5	Normal	76	Normal	No	Normal(<5.6)	0	<3	20.4876	<25	<30	Normal(<6.1)	Normal(<6.9)	18.5-24.9	<2	25-
35	112	72	112	70	115	70	159.6	52.3	69.2	84	74	93	4.28	1.2	1.24	1.2	Normal (<80)	Normal (<1.7)	Poor (<1.3)	113.5	Normal	70	Normal	No	Normal(<5.6)	1	<3	20.5322	<25	<30	Normal(<6.1)	Normal(<6.9)	18.5-24.9	<2	35-
16	138	80	138	85	138	85	146.6	47.9	82.9	72	79	76	4.09	1.3	0.41	1.3	high (80+)	Normal (<1.7)	Good (1.3+)	138	Abnormal(130+)	85	Abnormal(85+)	Yes	Normal(<5.6)	2	<3	22.2878	<25	<30	Normal(<6.1)	Normal(<6.9)	18.5-24.9	2+	15-
28	137	93	152	95	152	96	157.4	73.7	94	106	95	103	4.38	0.9	1	0.9	high (80+)	Normal (<1.7)	Poor (<1.3)	152	Abnormal(130+)	95.5	Abnormal(85+)	Yes	Normal(<5.6)	3	3+	29.748	25+	<30	Normal(<6.1)	Normal(<6.9)	25.0-29.9	2+	25-
31	165	102	145	99	146	103	154.2	79.3	98	67	71	77	4.63	0.9	2.97	0.9	high (80+)	Hyper (1.7+)	Poor (<1.3)	145.5	Abnormal(130+)	101	Abnormal(85+)	Yes	Normal(<5.6)	4	3+	33.3507	25+	30+	Normal(<6.1)	Normal(<6.9)	30+	2+	25-
42	114	80	116	83	128	89	143.1	59.3	88	98	96	93	7.56	1.9	0.84	1.9	high (80+)	Normal (<1.7)	Good (1.3+)	122	Normal	86	Abnormal(85+)	Yes	Abnormal(5.6+)	3	3+	28.9584	25+	<30	7.1+	(7.0+)	25.0-29.9	2+	35-
35	106	64	96	73	104	70	156.6	43.6	66.2	90	105	109	4.66	1	0.88	1	Normal (<80)	Normal (<1.7)	Poor (<1.3)	100	Normal	71.5	Normal	No	Normal(<5.6)	1	<3	17.7788	<25	<30	Normal(<6.1)	Normal(<6.9)	<18.5	<2	35-
35	101	69	96	71	100	76	157.5	68.9	82.6	77	76	68	4.31	1.1	0.69	1.1	high (80+)	Normal (<1.7)	Poor (<1.3)	98	Normal	73.5	Normal	No	Normal(<5.6)	2	<3	27.7753	25+	<30	Normal(<6.1)	Normal(<6.9)	25.0-29.9	2+	35-
28	132	91	125	92	132	92	153.2	72.3	96.5	76	76	78	3.64	0.9	1.71	0.9	high (80+)	Hyper (1.7+)	Poor (<1.3)	128.5	Normal	92	Abnormal(85+)	Yes	Normal(<5.6)	4	3+	30.805	25+	30+	Normal(<6.1)	Normal(<6.9)	30+	2+	25-
22	106	64	96	73	104	70	156.6	43.6	66.2	90	105	106	4.08	1.2	0.78	1.2	Normal (<80)	Normal (<1.7)	Poor (<1.3)	100	Normal	71.5	Normal	No	Normal(<5.6)	1	<3	17.7788	<25	<30	Normal(<6.1)	Normal(<6.9)	<18.5	<2	18-
32	108	68	105	69	105	69	153	73.1	106	71	96	93	6.03	1.1	2.7	1.1	high (80+)	Hyper (1.7+)	Poor (<1.3)	105	Normal	69	Normal	No	Abnormal(5.6+)	4	3+	31.2273	25+	30+	6.03	Normal(<6.9)	30+	2+	25-
26	126	74	109	75	120	77	155.6	55.2	72.6	88	91	88	4.55	1.5	0.65	1.5	Normal (<80)	Normal (<1.7)	Good (1.3+)	114.5	Normal	76	Normal	No	Normal(<5.6)	0	<3	22.7992	<25	<30	Normal(<6.1)	Normal(<6.9)	18.5-24.9	<2	25-
16	105	68	96	64	104	69	153.4	42.2	64.3	79	73	79	4.38	1.4	1.29	1.4	Normal (<80)	Normal (<1.7)	Good (1.3+)	100	Normal	66.5	Normal	No	Normal(<5.6)	0	<3	17.9334	<25	<30	Normal(<6.1)	Normal(<6.9)	<18.5	<2	15-
22	112	82	102	73	115	86	157.5	58.2	79.6	81	80	89	4.14	1.3	0.82	1.3	Normal (<80)	Normal (<1.7)	Good (1.3+)	108.5	Normal	79.5	Normal	No	Normal(<5.6)	0	<3	23.4618	<25	<30	Normal(<6.1)	Normal(<6.9)	18.5-24.9	<2	18-
28	98	64	99	61	104	61	154	59.3	79.3	86	83	86	5.35	1.2	1.1	1.2	Normal (<80)	Normal (<1.7)	Poor (<1.3)	101.5	Normal	61	Normal	No	Normal(<5.6)	1	<3	25.0042	25+	<30	Normal(<6.1)	Normal(<6.9)	25.0-29.9	<2	25-
40	142	95	104	77	118	71	157.2	83.6	100.8	85	83	80	4.83	0.7	1.95	0.7	high (80+)	Hyper (1.7+)	Poor (<1.3)	111	Normal	74	Normal	No	Normal(<5.6)	3	3+	33.8299	25+	30+	Normal(<6.1)	Normal(<6.9)	30+	2+	35-
35	116	78	116	77	119	80	160.9	74.2	99.5	71	72	72	4.17	1	1.16	1	high (80+)	Normal (<1.7)	Poor (<1.3)	117.5	Normal	78.5	Normal	No	Normal(<5.6)	2	<3	28.661	25+	<30	Normal(<6.1)	Normal(<6.9)	25.0-29.9	2+	35-
32	151	83	138	83	123	73	149.3	50.1	76.6	84	86	87	3.95	1.8	0.65	1.8	Normal (<80)	Normal (<1.7)	Good (1.3+)	130.5	Abnormal(130+)	78	Normal	Yes	Normal(<5.6)	1	<3	22.476	<25	<30	Normal(<6.1)	Normal(<6.9)	18.5-24.9	<2	25-
39	136	95	129	98	140	98	160.1	79.5	96.2	60	71	76	4.6	0.9	1.55	0.9	high (80+)	Normal (<1.7)	Poor (<1.3)	134.5	Abnormal(130+)	98	Abnormal(85+)	Yes	Normal(<5.6)	3	3+	31.0159	25+	30+	Normal(<6.1)	Normal(<6.9)	30+	2+	35-
49	122	72	109	67	109	77	176	76.5	89	75	74	64	4.12	0.9	0.93	0.9	high (80+)	Normal (<1.7)	Poor (<1.3)	109	Normal	72	Normal	No	Normal(<5.6)	2	<3	24.6965	<25	<30	Normal(<6.1)	Normal(<6.9)	18.5-24.9	2+	45-
25	108	74	105	69	115	69	161.9	60.6	75.5	114	109	106	4.77	1.1	1.62	1.1	Normal (<80)	Normal (<1.7)	Poor (<1.3)	110	Normal	69	Normal	No	Normal(<5.6)	1	<3	23.1195	<25	<30	Normal(<6.1)	Normal(<6.9)	18.5-24.9	<2	25-
19	113	69	110	65	110	65	151.4	57.2	79.5	75	76	79	5.72	0.8	0.044	0.8	Normal (<80)	Normal (<1.7)	Poor (<1.3)	110	Normal	65	Normal	No	Abnormal(5.6+)	2	<3	24.9542	<25	<30	Normal(<6.1)	Normal(<6.9)	18.5-24.9	2+	18-
38	106	61	95	64	97	63	151.2	53.1	76.5	70	71	73	4.1	1	1.63	1	Normal (<80)	Normal (<1.7)	Poor (<1.3)	96	Normal	63.5	Normal	No	Normal(<5.6)	1	<3	23.2269	<25	<30	Normal(<6.1)	Normal(<6.9)	18.5-24.9	<2	35-
15	120	77	115	72	115	72	166.4	54.3	76.2	74	71	79	4.59	0.8	0.84	0.8	Normal (<80)	Normal (<1.7)	Poor (<1.3)	115	Normal	72	Normal	No	Normal(<5.6)	1	<3	19.6107	<25	<30	Normal(<6.1)	Normal(<6.9)	18.5-24.9	<2	15-
27	134	92	123	87	133	96	149.5	84.4	102	83	81	85	4.65	1	1.14	1	high (80+)	Normal (<1.7)	Poor (<1.3)	128	Normal	91.5	Abnormal(85+)	Yes	Normal(<5.6)	3	3+	37.7624	25+	30+	Normal(<6.1)	Normal(<6.9)	30+	2+	25-
27	106	74	98	66	110	70	159.2	70.5	86.2	71	72	72	4.7	1.7	0.86	1.7	high (80+)	Normal (<1.7)	Good (1.3+)	104	Normal	68	Normal	No	Normal(<5.6)	1	<3	27.8165	25+	<30	Normal(<6.1)	Normal(<6.9)	25.0-29.9	<2	25-
39	134	77	127	79	135	70	155.3	95.7	113.6	88	87	66	4.97	1.4	0.84	1.3	high (80+)	Normal (<1.7)	Good (1.3+)	131	Abnormal(130+)	74.5	Normal	Yes	Normal(<5.6)	2	<3	39.6798	25+	30+	Normal(<6.1)	Normal(<6.9)	30+	2+	35-
30	109	62	99	65	105	62	152.5	65.3	88	74	81	81	4.3	1.1	0.42	1.1	high (80+)	Normal (<1.7)	Poor (<1.3)	120	Normal	63.5	Normal	No	Normal(<5.6)	2	<3	28.0785	25+	<30	Normal(<6.1)	Normal(<6.9)	25.0-29.9	2+	25-
38	183	105	190	130	196	132	167.7	76.3	97	80	85	80	5.03	1	2.02	1	high (80+)	Hyper (1.7+)	Poor (<1.3)	193	Abnormal(130+)	131	Abnormal(85+)	Yes	Normal(<5.6)	4	3+	27.1305	25+	<30	Normal(<6.1)	Normal(<6.9)	25.0-29.9	2+	35-
45	164	100	159	101	164	98	149.4	89.8	145.5	84	86	85	5.1	1.1	2.69	1.1	high (80+)	Hyper (1.7+)	Poor (<1.3)	161.5	Abnormal(130+)	99.5	Abnormal(85+)	Yes	Normal(<5.6)	4	3+	40.2323	25+	30+	Normal(<6.1)	Normal(<6.9)	30+	2+	45-
23	140	86	131	69	134	76	171.3	91.9	97.5	65	68	65	5.26	1.7	1.87	1	high (80+)	Hyper (1.7+)	Poor (<1.3)	132.5	Abnormal(130+)	72.5	Normal	Yes	Normal(<5.6)	4	3+	31.3185	25+	30+	Normal(<6.1)	Normal(<6.9)	30+	2+	18-
24	101	65	98	65	105	74	148.3	54.5	73.2	84	80	84	4.2	0.9	0.64	0.9	Normal (<80)	Normal (<1.7)	Poor (<1.3)	101.5	Normal	69.5	Normal	No	Normal(<5.6)	1	<3	24.7807	<25	<30	Normal(<6.1)	Normal(<6.9)	18.5-24.9	<2	18-
43	104	67	107	67	101	65	160	52.9	70.5	72	74	75	4.29	1.2	0.78	1.2	Normal (<80)	Normal (<1.7)	Poor (<1.3)	104	Normal	66	Normal	No	Normal(<5.6)	1	<3	20.6641	<25	<30	Normal(<6.1)	Normal(<6.9)	18.5-24.9	<2	35-
24	124	71	127	74	119	82	163.1	71.9	85	80	78	74	5.04	1.4	0.75	1.4	high (80+)	Normal (<1.7)	Good (1.3+)	123	Normal	78	Normal	No	Normal(<5.6)	1	<3	27.0284	25+	<30	Normal(<6.1)	Normal(<6.9)	25.0-29.9	<2	18-
45	107	77	113	75	105	75	163.5	76.9	89.7	75	73	74	3.74	1.6	0.92	1.6	high (80+)	Normal (<1.7)	Good (1.3+)	109	Normal	75	Normal	No	Normal(<5.6)	1	<3	28.7667	25+	<30	Normal(<6.1)	Normal(<6.9)	25.0-29.9	<2	45-
45	106	67	120	66	199	67	155	63.8	80.8	74	78	83	4.18	0.9	1.62	4.18	high (80+)	Normal (<1.7)	Good (1.3+)	159.5	Abnormal(130+)	66.5	Normal	Yes	Normal(<5.6)	2	<3	26.5557	25+	<30	Normal(<6.1)	Normal(<6.9)	25.0-29.9	2+	45-
22	103	64	105	68	110	84	147	40.2	64	71	74	77	4.17	1.4	0.81	1.4	Normal (<80)	Normal (<1.7)	Good (1.3+)	107.5	Normal	76	Normal	No	Normal(<5.6)	0	<3	18.6034	<25	<30	Normal(<6.1)	Normal(<6.9)	18.5-24.9	<2	18-
17	115	73	105	72	107	67	160.2	91.9	97.5	61	58	67	5.09	1.3	1.28	1.6	high (80+)	Normal (<1.7)	Good (1.3+)	106	Normal	69.5	Normal	No	Normal(<5.6)	1	<3	35.8089	25+	30+	Normal(<6.1)	Normal(<6.9)	30+	<2	15-
17	133	75	113	78	115	70	172.5	76.3	82.5	107	104	110	4.77	1.8	1.69	1.8	high (80+)	Normal (<1.7)	Good (1.3+)	114	Normal	74	Normal	No	Normal(<5.6)	1	<3	25.6417	25+	<30	Normal(<6.1)	Normal(<6.9)	25.0-29.9	<2	15-
28	122	62	121	68	125	53	162	62.4	80.3	87	88	66	4.84	1.2	1.35	1.2	high (80+)	Normal (<1.7)	Poor (<1.3)	123	Normal	60.5	Normal	No	Normal(<5.6)	2	<3	23.7769	<25	<30	Normal(<6.1)	Normal(<6.9)	18.5-24.9	2+	25-
46	132	73	116	77	141	80	152.5	71.9	99	75	75	78	3.88	1.8	0.82	1.8	high (80+)	Normal (<1.7)	Good (1.3+)	128.5	Normal	78.5	Normal	No	Normal(<5.6)	1	<3	30.9164	25+	30+	Normal(<6.1)	Normal(<6.9)	30+	<2	45-
38	96	71	87	66	105	76	157.2	68.1	88.2	86	87	94	3.43	1.2	1.21	1.2	high (80+)	Normal (<1.7)	Poor (<1.3)	96	Normal	71	Normal	No	Normal(<5.6)	2	<3	27.5576	25+	<30	Normal(<6.1)	Normal(<6.9)	25.0-29.9	2+	35-
32	141	83	132	87	122	84	165.5	88.7	73.2	93	95	82	4.6	1.4	1.57	1.4	Normal (<80)	Normal (<1.7)	Good (1.3+)	127	Normal	85.5	Abnormal(85+)	Yes	Normal(<5.6)	1	<3	32.3838	25+	30+	Normal(<6.1)	Normal(<6.9)	30+	<2	25-
47	139	91	124	88	119	88	160.9	63.4	94	99	96	99	6.28	2.1	1.55	1.55	high (80+)	Normal (<1.7)	Good (1.3+)	121.5	Normal	88	Abnormal(85+)	Yes	Abnormal(5.6+)	3	3+	24.4894	<25	<30	(6.1-7.0)	Normal(<6.9)	18.5-24.9	2+	45-
31	125	85	118	82	119	82	166.3	88.9	96.5	68	73	77	4.59	1.7	0.64	1.7	high (80+)	Normal (<1.7)	Good (1.3+)	118.5	Normal	82	Normal	No	Normal(<5.6)	1	<3	32.1453	25+	30+	Normal(<6.1)	Normal(<6.9)	30+	<2	25-
45	116	71	125	76	118	65	164.1	63.2	74.5	63	64	66	4.78	0.8	2.05	0.8	Normal (<80)	Hyper (1.7+)	Poor (<1.3)	121.5	Normal	70.5	Normal	No	Normal(<5.6)	2	<3	23.4693	<25	<30	Normal(<6.1)	Normal(<6.9)	18.5-24.9	2+	45-
40	118	87	137	84	131	81	161.5	104.2	115.4	76	89	87	5.13	1.9	0.77	1.9	high (80+)	Normal (<1.7)	Good (1.3+)	134	Abnormal(130+)	82.5	Normal	Yes	Normal(<5.6)	2	<3	39.9505	25+	30+	Normal(<6.1)	Normal(<6.9)	30+	2+	35-
35	113	70	116	68	111	76	153	53.1	71.7	75	80	78	4.05	1.4	0.39	1.4	Normal (<80)	Normal (<1.7)	Good (1.3+)	113.5	Normal	72	Normal	No	Normal(<5.6)	0	<3	22.6836	<25	<30	Normal(<6.1)	Normal(<6.9)	18.5-24.9	<2	35-
44	147	82	133	80	125	53	146.3	51.1	80	73	68	70	3.89	2.3	1.09	2.3	high (80+)	Normal (<1.7)	Good (1.3+)	129	Normal	66.5	Normal	No	Normal(<5.6)	1	<3	23.8744	<25	<30	Normal(<6.1)	Normal(<6.9)	18.5-24.9	<2	35-
40	120	82	99	78	112	77	162.5	57.4	92.2	73	73	74	5.35	1.1	1.7	1.1	high (80+)	Hyper (1.7+)	Poor (<1.3)	105.5	Normal	77.5	Normal	No	Normal(<5.6)	3	3+	21.7373	<25	<30	Normal(<6.1)	Normal(<6.9)	18.5-24.9	2+	35-
26	102	67	104	64	100	66	148.4	44.7	64.6	77	76	79	3.53	1.9	0.44	1.9	Normal (<80)	Normal (<1.7)	Good (1.3+)	102	Normal	65	Normal	No	Normal(<5.6)	0	<3	20.2974	<25	<30	Normal(<6.1)	Normal(<6.9)	18.5-24.9	<2	25-
46	167	79	131	75	105	76	169.8	84	103.3	64	64	70	4.77	1.6	2.02	1.6	high (80+)	Hyper (1.7+)	Good (1.3+)	118	Normal	75.5	Normal	No	Normal(<5.6)	2	<3	29.1343	25+	<30	Normal(<6.1)	Normal(<6.9)	25.0-29.9	2+	45-
23	107	77	127	79	135	70	161.2	63.6	83.5	83	80	80	4.18	1.9	0.76	1.9	high (80+)	Normal (<1.7)	Good (1.3+)	131	Abnormal(130+)	74.5	Normal	Yes	Normal(<5.6)	2	<3	24.4752	<25	<30	Normal(<6.1)	Normal(<6.9)	18.5-24.9	2+	18-
	Key
	m4a=Systolic blood pressure reading 1
	m4b=Diastolic blood pressure reading 1
	m5a=Systolic blood pressure reading 2
	m5b=Diastolic blood pressure reading 2
	m6a=Systolic blood pressure reading 3
	m6b=Diastolic blood pressure reading 3
	m9b=Height
	m11=Weight
	m13=Waist circumference
	b5=Fasting blood sugar
	b11=Triglycerides
	b13=High density lipoprotein cholesterol (HDL)
